# Supplementary material for: Programmed cell death 4 loss increases tumor cell invasion and is regulated by miR-21 in oral squamous cell carcinoma
Source: Mol Cancer. 2010 Sep 10;9:238. doi: 10.1186/1476-4598-9-238 (PMC2949797; doi:10.1186/1476-4598-9-238)
Supplement: Additional file 4 — PDCD4 network representation in XML file for NAViGaTOR, and annotation table. [file 1476-4598-9-238-S4.XML]

<?xml version="1.0" encoding="ISO-8859-1"?>
<entry>
    <networkInfo name="New Network">
        <fileVersion value="2.1.2"/>
        <paused value="false"/>
        <size height="10000" width="10000" depth="10000"/>
        <blended value="true"/>
        <featureList/>
    </networkInfo>
    <networkNodeList>
        <node id="O75971">
            <nodeAppearance>
                <label value="SNAPC5" labelSource="Label" show="false" alpha="0.0" position="E"/>
                <position xPos="-151.95766" yPos="130.00233" zPos="-102.41535" fixed="false"/>
                <advancedPosition xPos="0.0" yPos="0.0" zPos="0.0" xFixed="false" yFixed="false" zFixed="false"/>
                <color red="128" green="128" blue="128"/>
                <size width="8" height="8"/>
                <alpha value="0.06"/>
                <highlight highlighted="false" size="6">
                    <color red="255" green="0" blue="0"/>
                </highlight>
                <shape value="Ellipse"/>
            </nodeAppearance>
            <featureList>
                <feature name="GO Info" type="org.navigatorgl.feature.legacy.GOFeature">
                    <goCategory>T - Transcription</goCategory>
                    <goTermList type="go_cellular_component">
                        <goTerm id="GO:0005634">
                            <description>nucleus</description>
                            <evidence>TAS</evidence>
                        </goTerm>
                    </goTermList>
                    <goTermList type="go_biological_process">
                        <goTerm id="GO:0006366">
                            <description>transcription from RNA polymerase II promoter</description>
                            <evidence>TAS</evidence>
                        </goTerm>
                        <goTerm id="GO:0006384">
                            <description>transcription initiation from RNA polymeras</description>
                            <evidence>TAS</evidence>
                        </goTerm>
                    </goTermList>
                    <goTermList type="go_molecular_function">
                        <goTerm id="GO:0003700">
                            <description>transcription factor activity</description>
                            <evidence>TAS</evidence>
                        </goTerm>
                    </goTermList>
                </feature>
                <feature name="APSP Hits" type="org.navigatorgl.feature.legacy.IntegerFeature">
                    <valuelist primaryIndex="0" mode="PRIMARY">
                        <value>522</value>
                    </valuelist>
                </feature>
                <feature name="Description" type="org.navigatorgl.feature.legacy.StringFeature">
                    <valuelist primaryIndex="0" onlyShowPrimary="true">
                        <value>SNAPC5 snRNA-activating protein complex subunit 5 (SNAPc subunit 5) (snRNA- activating protein complex 19 kDa subunit) (SNAPc 19 kDa subunit) (Small nuclear RNA-activating complex polypeptide 5).</value>
                    </valuelist>
                </feature>
                <feature name="Label" type="org.navigatorgl.feature.legacy.StringFeature">
                    <valuelist primaryIndex="0" onlyShowPrimary="true">
                        <value>SNAPC5</value>
                    </valuelist>
                </feature>
            </featureList>
        </node>
        <node id="Q15649">
            <nodeAppearance>
                <label value="ZNHIT3" labelSource="Label" show="false" alpha="0.0" position="E"/>
                <position xPos="149.48553" yPos="31.076363" zPos="-216.909" fixed="false"/>
                <advancedPosition xPos="0.0" yPos="0.0" zPos="0.0" xFixed="false" yFixed="false" zFixed="false"/>
                <color red="128" green="128" blue="128"/>
                <size width="8" height="8"/>
                <alpha value="0.06"/>
                <highlight highlighted="false" size="6">
                    <color red="255" green="0" blue="0"/>
                </highlight>
                <shape value="Ellipse"/>
            </nodeAppearance>
            <featureList>
                <feature name="GO Info" type="org.navigatorgl.feature.legacy.GOFeature">
                    <goCategory>T - Transcription</goCategory>
                    <goTermList type="go_cellular_component">
                        <goTerm id="GO:0005622">
                            <description>intracellular</description>
                            <evidence>NAS</evidence>
                        </goTerm>
                    </goTermList>
                    <goTermList type="go_biological_process">
                        <goTerm id="GO:0006355">
                            <description>regulation of transcription, DNA-dependent</description>
                            <evidence>TAS</evidence>
                        </goTerm>
                    </goTermList>
                    <goTermList type="go_molecular_function">
                        <goTerm id="GO:0046966">
                            <description>thyroid hormone receptor binding</description>
                            <evidence>TAS</evidence>
                        </goTerm>
                    </goTermList>
                </feature>
                <feature name="APSP Hits" type="org.navigatorgl.feature.legacy.IntegerFeature">
                    <valuelist primaryIndex="0" mode="PRIMARY">
                        <value>526</value>
                    </valuelist>
                </feature>
                <feature name="Description" type="org.navigatorgl.feature.legacy.StringFeature">
                    <valuelist primaryIndex="0" onlyShowPrimary="true">
                        <value>ZNHIT3 Zinc finger HIT domain-containing protein 3 (Thyroid receptor- interacting protein 3) (TRIP-3) (Thyroid hormone receptor interactor 3) (HNF-4a coactivator).</value>
                    </valuelist>
                </feature>
                <feature name="Label" type="org.navigatorgl.feature.legacy.StringFeature">
                    <valuelist primaryIndex="0" onlyShowPrimary="true">
                        <value>ZNHIT3</value>
                    </valuelist>
                </feature>
            </featureList>
        </node>
        <node id="Q9Y6Q9">
            <nodeAppearance>
                <label value="NCOA3" labelSource="Label" show="false" alpha="0.0" position="E"/>
                <position xPos="116.979866" yPos="142.12248" zPos="89.96564" fixed="false"/>
                <advancedPosition xPos="0.0" yPos="0.0" zPos="0.0" xFixed="false" yFixed="false" zFixed="false"/>
                <color red="128" green="128" blue="128"/>
                <size width="8" height="8"/>
                <alpha value="0.06"/>
                <highlight highlighted="false" size="6">
                    <color red="255" green="0" blue="0"/>
                </highlight>
                <shape value="Ellipse"/>
            </nodeAppearance>
            <featureList>
                <feature name="GO Info" type="org.navigatorgl.feature.legacy.GOFeature">
                    <goCategory>C - Cellular Fate and Organization</goCategory>
                    <goTermList type="go_cellular_component">
                        <goTerm id="GO:0005634">
                            <description>nucleus</description>
                            <evidence>NAS</evidence>
                        </goTerm>
                    </goTermList>
                    <goTermList type="go_biological_process">
                        <goTerm id="GO:0045893">
                            <description>positive regulation of transcription, DNA-d</description>
                            <evidence>NAS</evidence>
                        </goTerm>
                        <goTerm id="GO:0030521">
                            <description>androgen receptor signaling pathway</description>
                            <evidence>NAS</evidence>
                        </goTerm>
                        <goTerm id="GO:0006350">
                            <description>transcription</description>
                            <evidence>NAS</evidence>
                        </goTerm>
                    </goTermList>
                    <goTermList type="go_molecular_function">
                        <goTerm id="GO:0005515">
                            <description>protein binding</description>
                            <evidence>IPI</evidence>
                        </goTerm>
                        <goTerm id="GO:0046966">
                            <description>thyroid hormone receptor binding</description>
                            <evidence>NAS</evidence>
                        </goTerm>
                        <goTerm id="GO:0003713">
                            <description>transcription coactivator activity</description>
                            <evidence>NAS</evidence>
                        </goTerm>
                        <goTerm id="GO:0050681">
                            <description>androgen receptor binding</description>
                            <evidence>NAS</evidence>
                        </goTerm>
                        <goTerm id="GO:0004402">
                            <description>histone acetyltransferase activity</description>
                            <evidence>TAS</evidence>
                        </goTerm>
                    </goTermList>
                </feature>
                <feature name="APSP Hits" type="org.navigatorgl.feature.legacy.IntegerFeature">
                    <valuelist primaryIndex="0" mode="PRIMARY">
                        <value>870</value>
                    </valuelist>
                </feature>
                <feature name="Description" type="org.navigatorgl.feature.legacy.StringFeature">
                    <valuelist primaryIndex="0" onlyShowPrimary="true">
                        <value>NCOA3 Nuclear receptor coactivator 3 (EC 2.3.1.48) (NCoA-3) (Thyroid hormone receptor activator molecule 1) (TRAM-1) (ACTR) (Receptor-associated coactivator 3) (RAC-3) (Amplified in breast cancer-1 protein) (AIB-1) (Steroid receptor coactivator protein 3) (SRC-3) (CBP-interacting protein) (pCIP).</value>
                    </valuelist>
                </feature>
                <feature name="Label" type="org.navigatorgl.feature.legacy.StringFeature">
                    <valuelist primaryIndex="0" onlyShowPrimary="true">
                        <value>NCOA3</value>
                    </valuelist>
                </feature>
            </featureList>
        </node>
        <node id="Q15648">
            <nodeAppearance>
                <label value="PPARBP" labelSource="Label" show="false" alpha="0.0" position="E"/>
                <position xPos="151.73802" yPos="47.472706" zPos="-167.33147" fixed="false"/>
                <advancedPosition xPos="0.0" yPos="0.0" zPos="0.0" xFixed="false" yFixed="false" zFixed="false"/>
                <color red="128" green="128" blue="128"/>
                <size width="8" height="8"/>
                <alpha value="0.06"/>
                <highlight highlighted="false" size="6">
                    <color red="255" green="0" blue="0"/>
                </highlight>
                <shape value="Ellipse"/>
            </nodeAppearance>
            <featureList>
                <feature name="GO Info" type="org.navigatorgl.feature.legacy.GOFeature">
                    <goCategory>C - Cellular Fate and Organization</goCategory>
                    <goTermList type="go_cellular_component">
                        <goTerm id="GO:0000119">
                            <description>mediator complex</description>
                            <evidence>IDA</evidence>
                        </goTerm>
                        <goTerm id="GO:0005634">
                            <description>nucleus</description>
                            <evidence>IDA</evidence>
                        </goTerm>
                    </goTermList>
                    <goTermList type="go_biological_process">
                        <goTerm id="GO:0006367">
                            <description>transcription initiation from RNA polymeras</description>
                            <evidence>IDA</evidence>
                        </goTerm>
                        <goTerm id="GO:0045944">
                            <description>positive regulation of transcription from R</description>
                            <evidence>IDA</evidence>
                        </goTerm>
                        <goTerm id="GO:0045444">
                            <description>fat cell differentiation</description>
                            <evidence>IDA</evidence>
                        </goTerm>
                        <goTerm id="GO:0030521">
                            <description>androgen receptor signaling pathway</description>
                            <evidence>IDA</evidence>
                        </goTerm>
                    </goTermList>
                    <goTermList type="go_molecular_function">
                        <goTerm id="GO:0046966">
                            <description>thyroid hormone receptor binding</description>
                            <evidence>IDA</evidence>
                        </goTerm>
                        <goTerm id="GO:0005515">
                            <description>protein binding</description>
                            <evidence>IPI</evidence>
                        </goTerm>
                        <goTerm id="GO:0030374">
                            <description>ligand-dependent nuclear receptor transcrip</description>
                            <evidence>NAS</evidence>
                        </goTerm>
                        <goTerm id="GO:0042809">
                            <description>vitamin D receptor binding</description>
                            <evidence>NAS</evidence>
                        </goTerm>
                        <goTerm id="GO:0004872">
                            <description>receptor activity</description>
                            <evidence>IDA</evidence>
                        </goTerm>
                        <goTerm id="GO:0016455">
                            <description>RNA polymerase II transcription mediator ac</description>
                            <evidence>IDA</evidence>
                        </goTerm>
                    </goTermList>
                </feature>
                <feature name="APSP Hits" type="org.navigatorgl.feature.legacy.IntegerFeature">
                    <valuelist primaryIndex="0" mode="PRIMARY">
                        <value>1840</value>
                    </valuelist>
                </feature>
                <feature name="Description" type="org.navigatorgl.feature.legacy.StringFeature">
                    <valuelist primaryIndex="0" onlyShowPrimary="true">
                        <value>PPARBP Peroxisome proliferator-activated receptor-binding protein (PBP) (PPAR-binding protein) (Thyroid hormone receptor-associated protein complex 220 kDa component) (Trap220) (Thyroid receptor-interacting protein 2) (TRIP-2) (p53 regulatory protein RB18A) (Vitamin D receptor-interacting protein complex component DRIP205) (Activator- recruited cofactor 205 kDa component) (ARC205).</value>
                    </valuelist>
                </feature>
                <feature name="Label" type="org.navigatorgl.feature.legacy.StringFeature">
                    <valuelist primaryIndex="0" onlyShowPrimary="true">
                        <value>PPARBP</value>
                    </valuelist>
                </feature>
            </featureList>
        </node>
        <node id="P10809">
            <nodeAppearance>
                <label value="HSPD1" labelSource="Label" show="false" alpha="0.0" position="E"/>
                <position xPos="96.38445" yPos="21.234259" zPos="2.033542" fixed="false"/>
                <advancedPosition xPos="0.0" yPos="0.0" zPos="0.0" xFixed="false" yFixed="false" zFixed="false"/>
                <color red="128" green="128" blue="128"/>
                <size width="8" height="8"/>
                <alpha value="0.06"/>
                <highlight highlighted="false" size="6">
                    <color red="255" green="0" blue="0"/>
                </highlight>
                <shape value="Ellipse"/>
            </nodeAppearance>
            <featureList>
                <feature name="GO Info" type="org.navigatorgl.feature.legacy.GOFeature">
                    <goCategory>M - Other Metabolism</goCategory>
                    <goTermList type="go_cellular_component">
                        <goTerm id="GO:0005739">
                            <description>mitochondrion</description>
                            <evidence>TAS</evidence>
                        </goTerm>
                        <goTerm id="GO:0005737">
                            <description>cytoplasm</description>
                            <evidence>TAS</evidence>
                        </goTerm>
                    </goTermList>
                    <goTermList type="go_biological_process">
                        <goTerm id="GO:0006986">
                            <description>response to unfolded protein</description>
                            <evidence>NAS</evidence>
                        </goTerm>
                        <goTerm id="GO:0006457">
                            <description>protein folding</description>
                            <evidence>NAS</evidence>
                        </goTerm>
                        <goTerm id="GO:0042981">
                            <description>regulation of apoptosis</description>
                            <evidence>TAS</evidence>
                        </goTerm>
                        <goTerm id="GO:0030150">
                            <description>protein import into mitochondrial matrix</description>
                            <evidence>NAS</evidence>
                        </goTerm>
                    </goTermList>
                    <goTermList type="go_molecular_function">
                        <goTerm id="GO:0051087">
                            <description>chaperone binding</description>
                            <evidence>IPI</evidence>
                        </goTerm>
                        <goTerm id="GO:0051082">
                            <description>unfolded protein binding</description>
                            <evidence>TAS</evidence>
                        </goTerm>
                        <goTerm id="GO:0005524">
                            <description>ATP binding</description>
                            <evidence>NAS</evidence>
                        </goTerm>
                    </goTermList>
                </feature>
                <feature name="APSP Hits" type="org.navigatorgl.feature.legacy.IntegerFeature">
                    <valuelist primaryIndex="0" mode="PRIMARY">
                        <value>1406</value>
                    </valuelist>
                </feature>
                <feature name="Description" type="org.navigatorgl.feature.legacy.StringFeature">
                    <valuelist primaryIndex="0" onlyShowPrimary="true">
                        <value>HSPD1 60 kDa heat shock protein, mitochondrial precursor (Hsp60) (60 kDa chaperonin) (CPN60) (Heat shock protein 60) (HSP-60) (Mitochondrial matrix protein P1) (P60 lymphocyte protein) (HuCHA60).</value>
                    </valuelist>
                </feature>
                <feature name="Label" type="org.navigatorgl.feature.legacy.StringFeature">
                    <valuelist primaryIndex="0" onlyShowPrimary="true">
                        <value>HSPD1</value>
                    </valuelist>
                </feature>
            </featureList>
        </node>
        <node id="P01106">
            <nodeAppearance>
                <label value="MYC" labelSource="Label" show="false" alpha="0.0" position="E"/>
                <position xPos="77.2042" yPos="70.24875" zPos="75.44241" fixed="false"/>
                <advancedPosition xPos="0.0" yPos="0.0" zPos="0.0" xFixed="false" yFixed="false" zFixed="false"/>
                <color red="128" green="128" blue="128"/>
                <size width="8" height="8"/>
                <alpha value="0.06"/>
                <highlight highlighted="false" size="6">
                    <color red="255" green="0" blue="0"/>
                </highlight>
                <shape value="Ellipse"/>
            </nodeAppearance>
            <featureList>
                <feature name="GO Info" type="org.navigatorgl.feature.legacy.GOFeature">
                    <goCategory>D - Genome Maintenance</goCategory>
                    <goTermList type="go_cellular_component">
                        <goTerm id="GO:0005634">
                            <description>nucleus</description>
                            <evidence>IDA</evidence>
                        </goTerm>
                    </goTermList>
                    <goTermList type="go_biological_process">
                        <goTerm id="GO:0006879">
                            <description>iron ion homeostasis</description>
                            <evidence>TAS</evidence>
                        </goTerm>
                        <goTerm id="GO:0008284">
                            <description>positive regulation of cell proliferation</description>
                            <evidence>IDA</evidence>
                        </goTerm>
                        <goTerm id="GO:0006357">
                            <description>regulation of transcription from RNA polyme</description>
                            <evidence>TAS</evidence>
                        </goTerm>
                        <goTerm id="GO:0008283">
                            <description>cell proliferation</description>
                            <evidence>TAS</evidence>
                        </goTerm>
                        <goTerm id="GO:0007050">
                            <description>cell cycle arrest</description>
                            <evidence>TAS</evidence>
                        </goTerm>
                    </goTermList>
                    <goTermList type="go_molecular_function">
                        <goTerm id="GO:0005515">
                            <description>protein binding</description>
                            <evidence>IPI</evidence>
                        </goTerm>
                        <goTerm id="GO:0003700">
                            <description>transcription factor activity</description>
                            <evidence>TAS</evidence>
                        </goTerm>
                    </goTermList>
                </feature>
                <feature name="APSP Hits" type="org.navigatorgl.feature.legacy.IntegerFeature">
                    <valuelist primaryIndex="0" mode="PRIMARY">
                        <value>5066</value>
                    </valuelist>
                </feature>
                <feature name="Description" type="org.navigatorgl.feature.legacy.StringFeature">
                    <valuelist primaryIndex="0" onlyShowPrimary="true">
                        <value>MYC Myc proto-oncogene protein (c-Myc) (Transcription factor p64).</value>
                    </valuelist>
                </feature>
                <feature name="Label" type="org.navigatorgl.feature.legacy.StringFeature">
                    <valuelist primaryIndex="0" onlyShowPrimary="true">
                        <value>MYC</value>
                    </valuelist>
                </feature>
            </featureList>
        </node>
        <node id="Q15642">
            <nodeAppearance>
                <label value="TRIP10" labelSource="Label" show="false" alpha="0.0" position="E"/>
                <position xPos="227.36627" yPos="80.67396" zPos="154.6174" fixed="false"/>
                <advancedPosition xPos="0.0" yPos="0.0" zPos="0.0" xFixed="false" yFixed="false" zFixed="false"/>
                <color red="128" green="128" blue="128"/>
                <size width="8" height="8"/>
                <alpha value="0.06"/>
                <highlight highlighted="false" size="6">
                    <color red="255" green="0" blue="0"/>
                </highlight>
                <shape value="Ellipse"/>
            </nodeAppearance>
            <featureList>
                <feature name="GO Info" type="org.navigatorgl.feature.legacy.GOFeature">
                    <goCategory>C - Cellular Fate and Organization</goCategory>
                    <goTermList type="go_cellular_component">
                        <goTerm id="GO:0005737">
                            <description>cytoplasm</description>
                            <evidence>NAS</evidence>
                        </goTerm>
                    </goTermList>
                    <goTermList type="go_biological_process">
                        <goTerm id="GO:0007165">
                            <description>signal transduction</description>
                            <evidence>TAS</evidence>
                        </goTerm>
                        <goTerm id="GO:0030036">
                            <description>actin cytoskeleton organization and biogenesis</description>
                            <evidence>NAS</evidence>
                        </goTerm>
                    </goTermList>
                    <goTermList type="go_molecular_function">
                        <goTerm id="GO:0005515">
                            <description>protein binding</description>
                            <evidence>TAS</evidence>
                        </goTerm>
                    </goTermList>
                </feature>
                <feature name="APSP Hits" type="org.navigatorgl.feature.legacy.IntegerFeature">
                    <valuelist primaryIndex="0" mode="PRIMARY">
                        <value>737</value>
                    </valuelist>
                </feature>
                <feature name="Description" type="org.navigatorgl.feature.legacy.StringFeature">
                    <valuelist primaryIndex="0" onlyShowPrimary="true">
                        <value>TRIP10 Cdc42-interacting protein 4 (Thyroid receptor-interacting protein 10) (TRIP-10) (Protein Felic) (Salt-tolerant protein) (hSTP).</value>
                    </valuelist>
                </feature>
                <feature name="Label" type="org.navigatorgl.feature.legacy.StringFeature">
                    <valuelist primaryIndex="0" onlyShowPrimary="true">
                        <value>TRIP10</value>
                    </valuelist>
                </feature>
            </featureList>
        </node>
        <node id="Q16288">
            <nodeAppearance>
                <label value="NTRK3" labelSource="Label" show="false" alpha="0.0" position="E"/>
                <position xPos="-26.787567" yPos="101.07073" zPos="35.092136" fixed="false"/>
                <advancedPosition xPos="0.0" yPos="0.0" zPos="0.0" xFixed="false" yFixed="false" zFixed="false"/>
                <color red="128" green="128" blue="128"/>
                <size width="8" height="8"/>
                <alpha value="0.06"/>
                <highlight highlighted="false" size="6">
                    <color red="255" green="0" blue="0"/>
                </highlight>
                <shape value="Ellipse"/>
            </nodeAppearance>
            <featureList>
                <feature name="GO Info" type="org.navigatorgl.feature.legacy.GOFeature">
                    <goCategory>N - Not Matched</goCategory>
                    <goTermList type="go_cellular_component">
                        <goTerm id="GO:0005887">
                            <description>integral to plasma membrane</description>
                            <evidence>TAS</evidence>
                        </goTerm>
                    </goTermList>
                    <goTermList type="go_biological_process">
                        <goTerm id="GO:0007169">
                            <description>transmembrane receptor protein tyrosine kin</description>
                            <evidence>TAS</evidence>
                        </goTerm>
                    </goTermList>
                    <goTermList type="go_molecular_function">
                        <goTerm id="GO:0043121">
                            <description>neurotrophin binding</description>
                            <evidence>TAS</evidence>
                        </goTerm>
                    </goTermList>
                </feature>
                <feature name="APSP Hits" type="org.navigatorgl.feature.legacy.IntegerFeature">
                    <valuelist primaryIndex="0" mode="PRIMARY">
                        <value>654</value>
                    </valuelist>
                </feature>
                <feature name="Description" type="org.navigatorgl.feature.legacy.StringFeature">
                    <valuelist primaryIndex="0" onlyShowPrimary="true">
                        <value>NTRK3 NT-3 growth factor receptor precursor (EC 2.7.10.1) (Neurotrophic tyrosine kinase receptor type 3) (TrkC tyrosine kinase) (GP145-TrkC) (Trk-C).</value>
                    </valuelist>
                </feature>
                <feature name="Label" type="org.navigatorgl.feature.legacy.StringFeature">
                    <valuelist primaryIndex="0" onlyShowPrimary="true">
                        <value>NTRK3</value>
                    </valuelist>
                </feature>
            </featureList>
        </node>
        <node id="Q92997">
            <nodeAppearance>
                <label value="DVL3" labelSource="Label" show="true" alpha="0.0" position="E"/>
                <position xPos="-3.0626373" yPos="-246.13675" zPos="-11.282978" fixed="true"/>
                <advancedPosition xPos="0.0" yPos="0.0" zPos="0.0" xFixed="false" yFixed="false" zFixed="false"/>
                <color red="128" green="128" blue="128"/>
                <size width="8" height="8"/>
                <alpha value="1.0"/>
                <highlight highlighted="true" size="6">
                    <color red="0" green="204" blue="51"/>
                </highlight>
                <shape value="Ellipse"/>
            </nodeAppearance>
            <featureList>
                <feature name="GO Info" type="org.navigatorgl.feature.legacy.GOFeature">
                    <goCategory>C - Cellular Fate and Organization</goCategory>
                    <goTermList type="go_cellular_component"/>
                    <goTermList type="go_biological_process">
                        <goTerm id="GO:0007507">
                            <description>heart development</description>
                            <evidence>TAS</evidence>
                        </goTerm>
                        <goTerm id="GO:0007165">
                            <description>signal transduction</description>
                            <evidence>TAS</evidence>
                        </goTerm>
                        <goTerm id="GO:0007399">
                            <description>nervous system development</description>
                            <evidence>TAS</evidence>
                        </goTerm>
                    </goTermList>
                    <goTermList type="go_molecular_function"/>
                </feature>
                <feature name="APSP Hits" type="org.navigatorgl.feature.legacy.IntegerFeature">
                    <valuelist primaryIndex="0" mode="PRIMARY">
                        <value>2236</value>
                    </valuelist>
                </feature>
                <feature name="Description" type="org.navigatorgl.feature.legacy.StringFeature">
                    <valuelist primaryIndex="0" onlyShowPrimary="true">
                        <value>DVL3 Segment polarity protein dishevelled homolog DVL-3 (Dishevelled-3) (DSH homolog 3).</value>
                    </valuelist>
                </feature>
                <feature name="Label" type="org.navigatorgl.feature.legacy.StringFeature">
                    <valuelist primaryIndex="0" onlyShowPrimary="true">
                        <value>DVL3</value>
                    </valuelist>
                </feature>
            </featureList>
        </node>
        <node id="P01100">
            <nodeAppearance>
                <label value="FOS" labelSource="Label" show="true" alpha="0.0" position="W"/>
                <position xPos="-304.40872" yPos="63.317368" zPos="132.0298" fixed="true"/>
                <advancedPosition xPos="0.0" yPos="0.0" zPos="0.0" xFixed="false" yFixed="false" zFixed="false"/>
                <color red="128" green="128" blue="128"/>
                <size width="20" height="20"/>
                <alpha value="1.0"/>
                <highlight highlighted="true" size="6">
                    <color red="255" green="0" blue="51"/>
                </highlight>
                <shape value="Diamond"/>
            </nodeAppearance>
            <featureList>
                <feature name="GO Info" type="org.navigatorgl.feature.legacy.GOFeature">
                    <goCategory>B - Transcriptional Control</goCategory>
                    <goTermList type="go_cellular_component">
                        <goTerm id="GO:0005634">
                            <description>nucleus</description>
                            <evidence>TAS</evidence>
                        </goTerm>
                    </goTermList>
                    <goTermList type="go_biological_process">
                        <goTerm id="GO:0006306">
                            <description>DNA methylation</description>
                            <evidence>TAS</evidence>
                        </goTerm>
                        <goTerm id="GO:0006954">
                            <description>inflammatory response</description>
                            <evidence>TAS</evidence>
                        </goTerm>
                        <goTerm id="GO:0006357">
                            <description>regulation of transcription from RNA polyme</description>
                            <evidence>TAS</evidence>
                        </goTerm>
                    </goTermList>
                    <goTermList type="go_molecular_function">
                        <goTerm id="GO:0005515">
                            <description>protein binding</description>
                            <evidence>IPI</evidence>
                        </goTerm>
                        <goTerm id="GO:0003704">
                            <description>specific RNA polymerase II transcription fa</description>
                            <evidence>TAS</evidence>
                        </goTerm>
                    </goTermList>
                </feature>
                <feature name="APSP Hits" type="org.navigatorgl.feature.legacy.IntegerFeature">
                    <valuelist primaryIndex="0" mode="PRIMARY">
                        <value>7025</value>
                    </valuelist>
                </feature>
                <feature name="Description" type="org.navigatorgl.feature.legacy.StringFeature">
                    <valuelist primaryIndex="0" onlyShowPrimary="true">
                        <value>FOS Proto-oncogene protein c-fos (Cellular oncogene fos) (G0/G1 switch regulatory protein 7).</value>
                    </valuelist>
                </feature>
                <feature name="Label" type="org.navigatorgl.feature.legacy.StringFeature">
                    <valuelist primaryIndex="0" onlyShowPrimary="true">
                        <value>FOS</value>
                    </valuelist>
                </feature>
            </featureList>
        </node>
        <node id="O60716">
            <nodeAppearance>
                <label value="CTNND1" labelSource="Label" show="false" alpha="0.0" position="E"/>
                <position xPos="74.82155" yPos="-3.4035149" zPos="-71.58161" fixed="false"/>
                <advancedPosition xPos="0.0" yPos="0.0" zPos="0.0" xFixed="false" yFixed="false" zFixed="false"/>
                <color red="128" green="128" blue="128"/>
                <size width="8" height="8"/>
                <alpha value="0.06"/>
                <highlight highlighted="false" size="6">
                    <color red="255" green="0" blue="0"/>
                </highlight>
                <shape value="Ellipse"/>
            </nodeAppearance>
            <featureList>
                <feature name="GO Info" type="org.navigatorgl.feature.legacy.GOFeature">
                    <goCategory>C - Cellular Fate and Organization</goCategory>
                    <goTermList type="go_cellular_component">
                        <goTerm id="GO:0005737">
                            <description>cytoplasm</description>
                            <evidence>NAS</evidence>
                        </goTerm>
                        <goTerm id="GO:0005634">
                            <description>nucleus</description>
                            <evidence>NAS</evidence>
                        </goTerm>
                    </goTermList>
                    <goTermList type="go_biological_process">
                        <goTerm id="GO:0016337">
                            <description>cell-cell adhesion</description>
                            <evidence>NAS</evidence>
                        </goTerm>
                    </goTermList>
                    <goTermList type="go_molecular_function"/>
                </feature>
                <feature name="APSP Hits" type="org.navigatorgl.feature.legacy.IntegerFeature">
                    <valuelist primaryIndex="0" mode="PRIMARY">
                        <value>1553</value>
                    </valuelist>
                </feature>
                <feature name="Description" type="org.navigatorgl.feature.legacy.StringFeature">
                    <valuelist primaryIndex="0" onlyShowPrimary="true">
                        <value>CTNND1 Catenin delta-1 (p120 catenin) (p120(ctn)) (Cadherin-associated Src substrate) (CAS) (p120(cas)).</value>
                    </valuelist>
                </feature>
                <feature name="Label" type="org.navigatorgl.feature.legacy.StringFeature">
                    <valuelist primaryIndex="0" onlyShowPrimary="true">
                        <value>CTNND1</value>
                    </valuelist>
                </feature>
            </featureList>
        </node>
        <node id="Q13526">
            <nodeAppearance>
                <label value="PIN1" labelSource="Label" show="true" alpha="0.0" position="E"/>
                <position xPos="345.07587" yPos="270.83508" zPos="0.0" fixed="true"/>
                <advancedPosition xPos="0.0" yPos="0.0" zPos="0.0" xFixed="false" yFixed="false" zFixed="false"/>
                <color red="128" green="128" blue="128"/>
                <size width="8" height="8"/>
                <alpha value="1.0"/>
                <highlight highlighted="true" size="6">
                    <color red="255" green="0" blue="51"/>
                </highlight>
                <shape value="Ellipse"/>
            </nodeAppearance>
            <featureList>
                <feature name="GO Info" type="org.navigatorgl.feature.legacy.GOFeature">
                    <goCategory>D - Genome Maintenance</goCategory>
                    <goTermList type="go_cellular_component">
                        <goTerm id="GO:0005634">
                            <description>nucleus</description>
                            <evidence>TAS</evidence>
                        </goTerm>
                    </goTermList>
                    <goTermList type="go_biological_process">
                        <goTerm id="GO:0007088">
                            <description>regulation of mitosis</description>
                            <evidence>TAS</evidence>
                        </goTerm>
                    </goTermList>
                    <goTermList type="go_molecular_function">
                        <goTerm id="GO:0005515">
                            <description>protein binding</description>
                            <evidence>IPI</evidence>
                        </goTerm>
                    </goTermList>
                </feature>
                <feature name="APSP Hits" type="org.navigatorgl.feature.legacy.IntegerFeature">
                    <valuelist primaryIndex="0" mode="PRIMARY">
                        <value>3883</value>
                    </valuelist>
                </feature>
                <feature name="Description" type="org.navigatorgl.feature.legacy.StringFeature">
                    <valuelist primaryIndex="0" onlyShowPrimary="true">
                        <value>PIN1 Peptidyl-prolyl cis-trans isomerase NIMA-interacting 1 (EC 5.2.1.8) (Rotamase Pin1) (PPIase Pin1).</value>
                    </valuelist>
                </feature>
                <feature name="Label" type="org.navigatorgl.feature.legacy.StringFeature">
                    <valuelist primaryIndex="0" onlyShowPrimary="true">
                        <value>PIN1</value>
                    </valuelist>
                </feature>
            </featureList>
        </node>
        <node id="P45984">
            <nodeAppearance>
                <label value="MAPK9" labelSource="Label" show="false" alpha="0.0" position="E"/>
                <position xPos="23.64814" yPos="8.681857" zPos="272.57785" fixed="false"/>
                <advancedPosition xPos="0.0" yPos="0.0" zPos="0.0" xFixed="false" yFixed="false" zFixed="false"/>
                <color red="128" green="128" blue="128"/>
                <size width="8" height="8"/>
                <alpha value="0.06"/>
                <highlight highlighted="false" size="6">
                    <color red="255" green="0" blue="0"/>
                </highlight>
                <shape value="Ellipse"/>
            </nodeAppearance>
            <featureList>
                <feature name="GO Info" type="org.navigatorgl.feature.legacy.GOFeature">
                    <goCategory>C - Cellular Fate and Organization</goCategory>
                    <goTermList type="go_cellular_component"/>
                    <goTermList type="go_biological_process">
                        <goTerm id="GO:0007254">
                            <description>JNK cascade</description>
                            <evidence>IDA</evidence>
                        </goTerm>
                        <goTerm id="GO:0006950">
                            <description>response to stress</description>
                            <evidence>TAS</evidence>
                        </goTerm>
                    </goTermList>
                    <goTermList type="go_molecular_function">
                        <goTerm id="GO:0005515">
                            <description>protein binding</description>
                            <evidence>IPI</evidence>
                        </goTerm>
                        <goTerm id="GO:0004705">
                            <description>JUN kinase activity</description>
                            <evidence>IDA</evidence>
                        </goTerm>
                    </goTermList>
                </feature>
                <feature name="APSP Hits" type="org.navigatorgl.feature.legacy.IntegerFeature">
                    <valuelist primaryIndex="0" mode="PRIMARY">
                        <value>661</value>
                    </valuelist>
                </feature>
                <feature name="Description" type="org.navigatorgl.feature.legacy.StringFeature">
                    <valuelist primaryIndex="0" onlyShowPrimary="true">
                        <value>MAPK9 Mitogen-activated protein kinase 9 (EC 2.7.11.24) (Stress-activated protein kinase JNK2) (c-Jun N-terminal kinase 2) (JNK-55).</value>
                    </valuelist>
                </feature>
                <feature name="Label" type="org.navigatorgl.feature.legacy.StringFeature">
                    <valuelist primaryIndex="0" onlyShowPrimary="true">
                        <value>MAPK9</value>
                    </valuelist>
                </feature>
            </featureList>
        </node>
        <node id="P45983">
            <nodeAppearance>
                <label value="MAPK8" labelSource="Label" show="false" alpha="0.0" position="E"/>
                <position xPos="81.59129" yPos="37.82184" zPos="-151.30194" fixed="false"/>
                <advancedPosition xPos="0.0" yPos="0.0" zPos="0.0" xFixed="false" yFixed="false" zFixed="false"/>
                <color red="128" green="128" blue="128"/>
                <size width="8" height="8"/>
                <alpha value="0.06"/>
                <highlight highlighted="false" size="6">
                    <color red="255" green="0" blue="0"/>
                </highlight>
                <shape value="Ellipse"/>
            </nodeAppearance>
            <featureList>
                <feature name="GO Info" type="org.navigatorgl.feature.legacy.GOFeature">
                    <goCategory>C - Cellular Fate and Organization</goCategory>
                    <goTermList type="go_cellular_component"/>
                    <goTermList type="go_biological_process">
                        <goTerm id="GO:0007165">
                            <description>signal transduction</description>
                            <evidence>TAS</evidence>
                        </goTerm>
                        <goTerm id="GO:0007254">
                            <description>JNK cascade</description>
                            <evidence>IDA</evidence>
                        </goTerm>
                        <goTerm id="GO:0006950">
                            <description>response to stress</description>
                            <evidence>TAS</evidence>
                        </goTerm>
                        <goTerm id="GO:0006928">
                            <description>cell motility</description>
                            <evidence>TAS</evidence>
                        </goTerm>
                    </goTermList>
                    <goTermList type="go_molecular_function">
                        <goTerm id="GO:0005515">
                            <description>protein binding</description>
                            <evidence>IPI</evidence>
                        </goTerm>
                        <goTerm id="GO:0004705">
                            <description>JUN kinase activity</description>
                            <evidence>IDA</evidence>
                        </goTerm>
                    </goTermList>
                </feature>
                <feature name="APSP Hits" type="org.navigatorgl.feature.legacy.IntegerFeature">
                    <valuelist primaryIndex="0" mode="PRIMARY">
                        <value>1248</value>
                    </valuelist>
                </feature>
                <feature name="Description" type="org.navigatorgl.feature.legacy.StringFeature">
                    <valuelist primaryIndex="0" onlyShowPrimary="true">
                        <value>MAPK8 Mitogen-activated protein kinase 8 (EC 2.7.11.24) (Stress-activated protein kinase JNK1) (c-Jun N-terminal kinase 1) (JNK-46).</value>
                    </valuelist>
                </feature>
                <feature name="Label" type="org.navigatorgl.feature.legacy.StringFeature">
                    <valuelist primaryIndex="0" onlyShowPrimary="true">
                        <value>MAPK8</value>
                    </valuelist>
                </feature>
            </featureList>
        </node>
        <node id="Q92597">
            <nodeAppearance>
                <label value="NDRG1" labelSource="Label" show="false" alpha="0.0" position="E"/>
                <position xPos="117.29114" yPos="33.795082" zPos="20.397882" fixed="false"/>
                <advancedPosition xPos="0.0" yPos="0.0" zPos="0.0" xFixed="false" yFixed="false" zFixed="false"/>
                <color red="128" green="128" blue="128"/>
                <size width="8" height="8"/>
                <alpha value="0.06"/>
                <highlight highlighted="false" size="6">
                    <color red="255" green="0" blue="0"/>
                </highlight>
                <shape value="Ellipse"/>
            </nodeAppearance>
            <featureList>
                <feature name="GO Info" type="org.navigatorgl.feature.legacy.GOFeature">
                    <goCategory>N - Not Matched</goCategory>
                    <goTermList type="go_cellular_component"/>
                    <goTermList type="go_biological_process">
                        <goTerm id="GO:0010038">
                            <description>response to metal ion</description>
                            <evidence>TAS</evidence>
                        </goTerm>
                    </goTermList>
                    <goTermList type="go_molecular_function"/>
                </feature>
                <feature name="APSP Hits" type="org.navigatorgl.feature.legacy.IntegerFeature">
                    <valuelist primaryIndex="0" mode="PRIMARY">
                        <value>723</value>
                    </valuelist>
                </feature>
                <feature name="Description" type="org.navigatorgl.feature.legacy.StringFeature">
                    <valuelist primaryIndex="0" onlyShowPrimary="true">
                        <value>NDRG1 Protein NDRG1 (N-myc downstream-regulated gene 1 protein) (Differentiation-related gene 1 protein) (DRG-1) (Reducing agents and tunicamycin-responsive protein) (RTP) (Nickel-specific induction protein Cap43) (Rit42).</value>
                    </valuelist>
                </feature>
                <feature name="Label" type="org.navigatorgl.feature.legacy.StringFeature">
                    <valuelist primaryIndex="0" onlyShowPrimary="true">
                        <value>NDRG1</value>
                    </valuelist>
                </feature>
            </featureList>
        </node>
        <node id="Q96SS5">
            <nodeAppearance>
                <label value="CDNA" labelSource="Label" show="false" alpha="0.0" position="E"/>
                <position xPos="219.17996" yPos="85.69488" zPos="-141.20456" fixed="false"/>
                <advancedPosition xPos="0.0" yPos="0.0" zPos="0.0" xFixed="false" yFixed="false" zFixed="false"/>
                <color red="128" green="128" blue="128"/>
                <size width="8" height="8"/>
                <alpha value="0.06"/>
                <highlight highlighted="false" size="6">
                    <color red="255" green="0" blue="0"/>
                </highlight>
                <shape value="Ellipse"/>
            </nodeAppearance>
            <featureList>
                <feature name="GO Info" type="org.navigatorgl.feature.legacy.GOFeature">
                    <goCategory>N - Not Matched</goCategory>
                    <goTermList type="go_cellular_component"/>
                    <goTermList type="go_biological_process"/>
                    <goTermList type="go_molecular_function">
                        <goTerm id="GO:0005488">
                            <description>binding</description>
                            <evidence>IEA</evidence>
                        </goTerm>
                    </goTermList>
                </feature>
                <feature name="APSP Hits" type="org.navigatorgl.feature.legacy.IntegerFeature">
                    <valuelist primaryIndex="0" mode="PRIMARY">
                        <value>522</value>
                    </valuelist>
                </feature>
                <feature name="Description" type="org.navigatorgl.feature.legacy.StringFeature">
                    <valuelist primaryIndex="0" onlyShowPrimary="true">
                        <value>CDNA FLJ14664 fis, clone NT2RP2002880.</value>
                    </valuelist>
                </feature>
                <feature name="Label" type="org.navigatorgl.feature.legacy.StringFeature">
                    <valuelist primaryIndex="0" onlyShowPrimary="true">
                        <value>CDNA</value>
                    </valuelist>
                </feature>
            </featureList>
        </node>
        <node id="P20749">
            <nodeAppearance>
                <label value="BCL3" labelSource="Label" show="true" alpha="0.0" position="W"/>
                <position xPos="-153.94946" yPos="246.01895" zPos="0.0" fixed="true"/>
                <advancedPosition xPos="0.0" yPos="0.0" zPos="0.0" xFixed="false" yFixed="false" zFixed="false"/>
                <color red="128" green="128" blue="128"/>
                <size width="8" height="8"/>
                <alpha value="1.0"/>
                <highlight highlighted="true" size="6">
                    <color red="255" green="0" blue="51"/>
                </highlight>
                <shape value="Ellipse"/>
            </nodeAppearance>
            <featureList>
                <feature name="GO Info" type="org.navigatorgl.feature.legacy.GOFeature">
                    <goCategory>D - Genome Maintenance</goCategory>
                    <goTermList type="go_cellular_component">
                        <goTerm id="GO:0043234">
                            <description>protein complex</description>
                            <evidence>IDA</evidence>
                        </goTerm>
                        <goTerm id="GO:0005634">
                            <description>nucleus</description>
                            <evidence>IDA</evidence>
                        </goTerm>
                    </goTermList>
                    <goTermList type="go_biological_process">
                        <goTerm id="GO:0007253">
                            <description>cytoplasmic sequestering of NF-kappaB</description>
                            <evidence>TAS</evidence>
                        </goTerm>
                        <goTerm id="GO:0000074">
                            <description>regulation of progression through cell cycle</description>
                            <evidence>TAS</evidence>
                        </goTerm>
                        <goTerm id="GO:0000060">
                            <description>protein import into nucleus, translocation</description>
                            <evidence>IMP</evidence>
                        </goTerm>
                    </goTermList>
                    <goTermList type="go_molecular_function">
                        <goTerm id="GO:0005515">
                            <description>protein binding</description>
                            <evidence>IPI</evidence>
                        </goTerm>
                    </goTermList>
                </feature>
                <feature name="APSP Hits" type="org.navigatorgl.feature.legacy.IntegerFeature">
                    <valuelist primaryIndex="0" mode="PRIMARY">
                        <value>2932</value>
                    </valuelist>
                </feature>
                <feature name="Description" type="org.navigatorgl.feature.legacy.StringFeature">
                    <valuelist primaryIndex="0" onlyShowPrimary="true">
                        <value>BCL3 B-cell lymphoma 3-encoded protein (Protein Bcl-3).</value>
                    </valuelist>
                </feature>
                <feature name="Label" type="org.navigatorgl.feature.legacy.StringFeature">
                    <valuelist primaryIndex="0" onlyShowPrimary="true">
                        <value>BCL3</value>
                    </valuelist>
                </feature>
            </featureList>
        </node>
        <node id="Q13489">
            <nodeAppearance>
                <label value="BIRC3" labelSource="Label" show="false" alpha="0.0" position="E"/>
                <position xPos="150.82326" yPos="107.646645" zPos="-175.34302" fixed="false"/>
                <advancedPosition xPos="0.0" yPos="0.0" zPos="0.0" xFixed="false" yFixed="false" zFixed="false"/>
                <color red="128" green="128" blue="128"/>
                <size width="8" height="8"/>
                <alpha value="0.06"/>
                <highlight highlighted="false" size="6">
                    <color red="255" green="0" blue="0"/>
                </highlight>
                <shape value="Ellipse"/>
            </nodeAppearance>
            <featureList>
                <feature name="GO Info" type="org.navigatorgl.feature.legacy.GOFeature">
                    <goCategory>F - Protein Fate</goCategory>
                    <goTermList type="go_cellular_component">
                        <goTerm id="GO:0005737">
                            <description>cytoplasm</description>
                            <evidence>IDA</evidence>
                        </goTerm>
                        <goTerm id="GO:0005634">
                            <description>nucleus</description>
                            <evidence>IDA</evidence>
                        </goTerm>
                    </goTermList>
                    <goTermList type="go_biological_process">
                        <goTerm id="GO:0006916">
                            <description>anti-apoptosis</description>
                            <evidence>TAS</evidence>
                        </goTerm>
                        <goTerm id="GO:0007166">
                            <description>cell surface receptor linked signal transdu</description>
                            <evidence>TAS</evidence>
                        </goTerm>
                    </goTermList>
                    <goTermList type="go_molecular_function">
                        <goTerm id="GO:0005515">
                            <description>protein binding</description>
                            <evidence>IPI</evidence>
                        </goTerm>
                        <goTerm id="GO:0004842">
                            <description>ubiquitin-protein ligase activity</description>
                            <evidence>IDA</evidence>
                        </goTerm>
                    </goTermList>
                </feature>
                <feature name="APSP Hits" type="org.navigatorgl.feature.legacy.IntegerFeature">
                    <valuelist primaryIndex="0" mode="PRIMARY">
                        <value>523</value>
                    </valuelist>
                </feature>
                <feature name="Description" type="org.navigatorgl.feature.legacy.StringFeature">
                    <valuelist primaryIndex="0" onlyShowPrimary="true">
                        <value>BIRC3 Baculoviral IAP repeat-containing protein 3 (Inhibitor of apoptosis protein 1) (HIAP1) (HIAP-1) (C-IAP2) (TNFR2-TRAF-signaling complex protein 1) (IAP homolog C) (Apoptosis inhibitor 2) (API2) (RING finger protein 49).</value>
                    </valuelist>
                </feature>
                <feature name="Label" type="org.navigatorgl.feature.legacy.StringFeature">
                    <valuelist primaryIndex="0" onlyShowPrimary="true">
                        <value>BIRC3</value>
                    </valuelist>
                </feature>
            </featureList>
        </node>
        <node id="Q13488">
            <nodeAppearance>
                <label value="TCIRG1" labelSource="Label" show="false" alpha="0.0" position="E"/>
                <position xPos="106.3326" yPos="189.16751" zPos="-79.12698" fixed="false"/>
                <advancedPosition xPos="0.0" yPos="0.0" zPos="0.0" xFixed="false" yFixed="false" zFixed="false"/>
                <color red="128" green="128" blue="128"/>
                <size width="8" height="8"/>
                <alpha value="0.06"/>
                <highlight highlighted="false" size="6">
                    <color red="255" green="0" blue="0"/>
                </highlight>
                <shape value="Ellipse"/>
            </nodeAppearance>
            <featureList>
                <feature name="GO Info" type="org.navigatorgl.feature.legacy.GOFeature">
                    <goCategory>C - Cellular Fate and Organization</goCategory>
                    <goTermList type="go_cellular_component">
                        <goTerm id="GO:0005886">
                            <description>plasma membrane</description>
                            <evidence>TAS</evidence>
                        </goTerm>
                        <goTerm id="GO:0005887">
                            <description>integral to plasma membrane</description>
                            <evidence>TAS</evidence>
                        </goTerm>
                    </goTermList>
                    <goTermList type="go_biological_process">
                        <goTerm id="GO:0006968">
                            <description>cellular defense response</description>
                            <evidence>TAS</evidence>
                        </goTerm>
                        <goTerm id="GO:0008284">
                            <description>positive regulation of cell proliferation</description>
                            <evidence>TAS</evidence>
                        </goTerm>
                        <goTerm id="GO:0015992">
                            <description>proton transport</description>
                            <evidence>TAS</evidence>
                        </goTerm>
                    </goTermList>
                    <goTermList type="go_molecular_function">
                        <goTerm id="GO:0005215">
                            <description>transporter activity</description>
                            <evidence>TAS</evidence>
                        </goTerm>
                    </goTermList>
                </feature>
                <feature name="APSP Hits" type="org.navigatorgl.feature.legacy.IntegerFeature">
                    <valuelist primaryIndex="0" mode="PRIMARY">
                        <value>522</value>
                    </valuelist>
                </feature>
                <feature name="Description" type="org.navigatorgl.feature.legacy.StringFeature">
                    <valuelist primaryIndex="0" onlyShowPrimary="true">
                        <value>TCIRG1 Vacuolar proton translocating ATPase 116 kDa subunit a isoform 3 (V- ATPase 116 kDa isoform a3) (Osteoclastic proton pump 116 kDa subunit) (OC-116 kDa) (OC116) (T-cell immune regulator 1) (T cell immune response cDNA7 protein) (TIRC7).</value>
                    </valuelist>
                </feature>
                <feature name="Label" type="org.navigatorgl.feature.legacy.StringFeature">
                    <valuelist primaryIndex="0" onlyShowPrimary="true">
                        <value>TCIRG1</value>
                    </valuelist>
                </feature>
            </featureList>
        </node>
        <node id="P35240">
            <nodeAppearance>
                <label value="NF2" labelSource="Label" show="false" alpha="0.0" position="E"/>
                <position xPos="58.012436" yPos="92.24649" zPos="-246.37155" fixed="false"/>
                <advancedPosition xPos="0.0" yPos="0.0" zPos="0.0" xFixed="false" yFixed="false" zFixed="false"/>
                <color red="128" green="128" blue="128"/>
                <size width="8" height="8"/>
                <alpha value="0.06"/>
                <highlight highlighted="false" size="6">
                    <color red="255" green="0" blue="0"/>
                </highlight>
                <shape value="Ellipse"/>
            </nodeAppearance>
            <featureList>
                <feature name="GO Info" type="org.navigatorgl.feature.legacy.GOFeature">
                    <goCategory>C - Cellular Fate and Organization</goCategory>
                    <goTermList type="go_cellular_component">
                        <goTerm id="GO:0005886">
                            <description>plasma membrane</description>
                            <evidence>IDA</evidence>
                        </goTerm>
                        <goTerm id="GO:0005634">
                            <description>nucleus</description>
                            <evidence>IDA</evidence>
                        </goTerm>
                        <goTerm id="GO:0005856">
                            <description>cytoskeleton</description>
                            <evidence>TAS</evidence>
                        </goTerm>
                    </goTermList>
                    <goTermList type="go_biological_process">
                        <goTerm id="GO:0008285">
                            <description>negative regulation of cell proliferation</description>
                            <evidence>TAS</evidence>
                        </goTerm>
                    </goTermList>
                    <goTermList type="go_molecular_function">
                        <goTerm id="GO:0005515">
                            <description>protein binding</description>
                            <evidence>IPI</evidence>
                        </goTerm>
                    </goTermList>
                </feature>
                <feature name="APSP Hits" type="org.navigatorgl.feature.legacy.IntegerFeature">
                    <valuelist primaryIndex="0" mode="PRIMARY">
                        <value>703</value>
                    </valuelist>
                </feature>
                <feature name="Description" type="org.navigatorgl.feature.legacy.StringFeature">
                    <valuelist primaryIndex="0" onlyShowPrimary="true">
                        <value>NF2 Merlin (Moesin-ezrin-radixin-like protein) (Neurofibromin-2) (Schwannomin) (Schwannomerlin).</value>
                    </valuelist>
                </feature>
                <feature name="Label" type="org.navigatorgl.feature.legacy.StringFeature">
                    <valuelist primaryIndex="0" onlyShowPrimary="true">
                        <value>NF2</value>
                    </valuelist>
                </feature>
            </featureList>
        </node>
        <node id="Q9UJX5">
            <nodeAppearance>
                <label value="ANAPC4" labelSource="Label" show="false" alpha="0.0" position="E"/>
                <position xPos="143.79716" yPos="-43.235027" zPos="18.515245" fixed="false"/>
                <advancedPosition xPos="0.0" yPos="0.0" zPos="0.0" xFixed="false" yFixed="false" zFixed="false"/>
                <color red="128" green="128" blue="128"/>
                <size width="8" height="8"/>
                <alpha value="0.06"/>
                <highlight highlighted="false" size="6">
                    <color red="255" green="0" blue="0"/>
                </highlight>
                <shape value="Ellipse"/>
            </nodeAppearance>
            <featureList>
                <feature name="GO Info" type="org.navigatorgl.feature.legacy.GOFeature">
                    <goCategory>D - Genome Maintenance</goCategory>
                    <goTermList type="go_cellular_component">
                        <goTerm id="GO:0005680">
                            <description>anaphase-promoting complex</description>
                            <evidence>TAS</evidence>
                        </goTerm>
                    </goTermList>
                    <goTermList type="go_biological_process">
                        <goTerm id="GO:0006511">
                            <description>ubiquitin-dependent protein catabolism</description>
                            <evidence>TAS</evidence>
                        </goTerm>
                        <goTerm id="GO:0000086">
                            <description>G2/M transition of mitotic cell cycle</description>
                            <evidence>TAS</evidence>
                        </goTerm>
                        <goTerm id="GO:0000090">
                            <description>mitotic anaphase</description>
                            <evidence>TAS</evidence>
                        </goTerm>
                        <goTerm id="GO:0000074">
                            <description>regulation of progression through cell cycle</description>
                            <evidence>TAS</evidence>
                        </goTerm>
                    </goTermList>
                    <goTermList type="go_molecular_function">
                        <goTerm id="GO:0004842">
                            <description>ubiquitin-protein ligase activity</description>
                            <evidence>TAS</evidence>
                        </goTerm>
                    </goTermList>
                </feature>
                <feature name="APSP Hits" type="org.navigatorgl.feature.legacy.IntegerFeature">
                    <valuelist primaryIndex="0" mode="PRIMARY">
                        <value>527</value>
                    </valuelist>
                </feature>
                <feature name="Description" type="org.navigatorgl.feature.legacy.StringFeature">
                    <valuelist primaryIndex="0" onlyShowPrimary="true">
                        <value>ANAPC4 Anaphase-promoting complex subunit 4 (APC4) (Cyclosome subunit 4).</value>
                    </valuelist>
                </feature>
                <feature name="Label" type="org.navigatorgl.feature.legacy.StringFeature">
                    <valuelist primaryIndex="0" onlyShowPrimary="true">
                        <value>ANAPC4</value>
                    </valuelist>
                </feature>
            </featureList>
        </node>
        <node id="Q6PF15">
            <nodeAppearance>
                <label value="FLJ33790" labelSource="Label" show="false" alpha="0.0" position="E"/>
                <position xPos="188.12454" yPos="80.61064" zPos="-212.20084" fixed="false"/>
                <advancedPosition xPos="0.0" yPos="0.0" zPos="0.0" xFixed="false" yFixed="false" zFixed="false"/>
                <color red="128" green="128" blue="128"/>
                <size width="8" height="8"/>
                <alpha value="0.06"/>
                <highlight highlighted="false" size="6">
                    <color red="255" green="0" blue="0"/>
                </highlight>
                <shape value="Ellipse"/>
            </nodeAppearance>
            <featureList>
                <feature name="GO Info" type="org.navigatorgl.feature.legacy.GOFeature">
                    <goCategory/>
                    <goTermList type="go_cellular_component"/>
                    <goTermList type="go_biological_process"/>
                    <goTermList type="go_molecular_function"/>
                </feature>
                <feature name="APSP Hits" type="org.navigatorgl.feature.legacy.IntegerFeature">
                    <valuelist primaryIndex="0" mode="PRIMARY">
                        <value>529</value>
                    </valuelist>
                </feature>
                <feature name="Description" type="org.navigatorgl.feature.legacy.StringFeature">
                    <valuelist primaryIndex="0" onlyShowPrimary="true">
                        <value>FLJ33790 FLJ33790 protein (Fragment).</value>
                    </valuelist>
                </feature>
                <feature name="Label" type="org.navigatorgl.feature.legacy.StringFeature">
                    <valuelist primaryIndex="0" onlyShowPrimary="true">
                        <value>FLJ33790</value>
                    </valuelist>
                </feature>
            </featureList>
        </node>
        <node id="Q13485">
            <nodeAppearance>
                <label value="SMAD4" labelSource="Label" show="true" alpha="0.0" position="E"/>
                <position xPos="492.67883" yPos="51.454117" zPos="0.0" fixed="true"/>
                <advancedPosition xPos="0.0" yPos="0.0" zPos="0.0" xFixed="false" yFixed="false" zFixed="false"/>
                <color red="128" green="128" blue="128"/>
                <size width="8" height="8"/>
                <alpha value="1.0"/>
                <highlight highlighted="true" size="6">
                    <color red="255" green="0" blue="51"/>
                </highlight>
                <shape value="Ellipse"/>
            </nodeAppearance>
            <featureList>
                <feature name="GO Info" type="org.navigatorgl.feature.legacy.GOFeature">
                    <goCategory>T - Transcription</goCategory>
                    <goTermList type="go_cellular_component">
                        <goTerm id="GO:0005667">
                            <description>transcription factor complex</description>
                            <evidence>IPI</evidence>
                        </goTerm>
                        <goTerm id="GO:0005634">
                            <description>nucleus</description>
                            <evidence>TAS</evidence>
                        </goTerm>
                    </goTermList>
                    <goTermList type="go_biological_process">
                        <goTerm id="GO:0007183">
                            <description>SMAD protein heteromerization</description>
                            <evidence>TAS</evidence>
                        </goTerm>
                    </goTermList>
                    <goTermList type="go_molecular_function">
                        <goTerm id="GO:0005515">
                            <description>protein binding</description>
                            <evidence>IPI</evidence>
                        </goTerm>
                        <goTerm id="GO:0003712">
                            <description>transcription cofactor activity</description>
                            <evidence>TAS</evidence>
                        </goTerm>
                        <goTerm id="GO:0003700">
                            <description>transcription factor activity</description>
                            <evidence>TAS</evidence>
                        </goTerm>
                    </goTermList>
                </feature>
                <feature name="APSP Hits" type="org.navigatorgl.feature.legacy.IntegerFeature">
                    <valuelist primaryIndex="0" mode="PRIMARY">
                        <value>5536</value>
                    </valuelist>
                </feature>
                <feature name="Description" type="org.navigatorgl.feature.legacy.StringFeature">
                    <valuelist primaryIndex="0" onlyShowPrimary="true">
                        <value>SMAD4 Mothers against decapentaplegic homolog 4 (SMAD 4) (Mothers against DPP homolog 4) (Deletion target in pancreatic carcinoma 4) (hSMAD4).</value>
                    </valuelist>
                </feature>
                <feature name="Label" type="org.navigatorgl.feature.legacy.StringFeature">
                    <valuelist primaryIndex="0" onlyShowPrimary="true">
                        <value>SMAD4</value>
                    </valuelist>
                </feature>
            </featureList>
        </node>
        <node id="Q14164">
            <nodeAppearance>
                <label value="IKBKE" labelSource="Label" show="false" alpha="0.0" position="E"/>
                <position xPos="30.972834" yPos="47.6497" zPos="-136.45123" fixed="false"/>
                <advancedPosition xPos="0.0" yPos="0.0" zPos="0.0" xFixed="false" yFixed="false" zFixed="false"/>
                <color red="128" green="128" blue="128"/>
                <size width="8" height="8"/>
                <alpha value="0.06"/>
                <highlight highlighted="false" size="6">
                    <color red="255" green="0" blue="0"/>
                </highlight>
                <shape value="Ellipse"/>
            </nodeAppearance>
            <featureList>
                <feature name="GO Info" type="org.navigatorgl.feature.legacy.GOFeature">
                    <goCategory>C - Cellular Fate and Organization</goCategory>
                    <goTermList type="go_cellular_component">
                        <goTerm id="GO:0005737">
                            <description>cytoplasm</description>
                            <evidence>NAS</evidence>
                        </goTerm>
                    </goTermList>
                    <goTermList type="go_biological_process">
                        <goTerm id="GO:0006955">
                            <description>immune response</description>
                            <evidence>NAS</evidence>
                        </goTerm>
                        <goTerm id="GO:0006468">
                            <description>protein amino acid phosphorylation</description>
                            <evidence>IDA</evidence>
                        </goTerm>
                        <goTerm id="GO:0043123">
                            <description>positive regulation of I-kappaB kinase/NF-k</description>
                            <evidence>IEP</evidence>
                        </goTerm>
                    </goTermList>
                    <goTermList type="go_molecular_function">
                        <goTerm id="GO:0005515">
                            <description>protein binding</description>
                            <evidence>IPI</evidence>
                        </goTerm>
                        <goTerm id="GO:0004704">
                            <description>NF-kappaB-inducing kinase activity</description>
                            <evidence>IDA</evidence>
                        </goTerm>
                        <goTerm id="GO:0004871">
                            <description>signal transducer activity</description>
                            <evidence>IEP</evidence>
                        </goTerm>
                        <goTerm id="GO:0005524">
                            <description>ATP binding</description>
                            <evidence>NAS</evidence>
                        </goTerm>
                    </goTermList>
                </feature>
                <feature name="APSP Hits" type="org.navigatorgl.feature.legacy.IntegerFeature">
                    <valuelist primaryIndex="0" mode="PRIMARY">
                        <value>2574</value>
                    </valuelist>
                </feature>
                <feature name="Description" type="org.navigatorgl.feature.legacy.StringFeature">
                    <valuelist primaryIndex="0" onlyShowPrimary="true">
                        <value>IKBKE Inhibitor of nuclear factor kappa-B kinase subunit epsilon (EC 2.7.11.10) (I kappa-B kinase epsilon) (IkBKE) (IKK-epsilon) (IKK- E) (Inducible I kappa-B kinase) (IKK-i).</value>
                    </valuelist>
                </feature>
                <feature name="Label" type="org.navigatorgl.feature.legacy.StringFeature">
                    <valuelist primaryIndex="0" onlyShowPrimary="true">
                        <value>IKBKE</value>
                    </valuelist>
                </feature>
            </featureList>
        </node>
        <node id="Q9UJX3">
            <nodeAppearance>
                <label value="ANAPC7" labelSource="Label" show="false" alpha="0.0" position="E"/>
                <position xPos="167.3911" yPos="-31.41019" zPos="-292.97653" fixed="false"/>
                <advancedPosition xPos="0.0" yPos="0.0" zPos="0.0" xFixed="false" yFixed="false" zFixed="false"/>
                <color red="128" green="128" blue="128"/>
                <size width="8" height="8"/>
                <alpha value="0.06"/>
                <highlight highlighted="false" size="6">
                    <color red="255" green="0" blue="0"/>
                </highlight>
                <shape value="Ellipse"/>
            </nodeAppearance>
            <featureList>
                <feature name="GO Info" type="org.navigatorgl.feature.legacy.GOFeature">
                    <goCategory>D - Genome Maintenance</goCategory>
                    <goTermList type="go_cellular_component"/>
                    <goTermList type="go_biological_process">
                        <goTerm id="GO:0000074">
                            <description>regulation of progression through cell cycle</description>
                            <evidence>NAS</evidence>
                        </goTerm>
                    </goTermList>
                    <goTermList type="go_molecular_function"/>
                </feature>
                <feature name="APSP Hits" type="org.navigatorgl.feature.legacy.IntegerFeature">
                    <valuelist primaryIndex="0" mode="PRIMARY">
                        <value>522</value>
                    </valuelist>
                </feature>
                <feature name="Description" type="org.navigatorgl.feature.legacy.StringFeature">
                    <valuelist primaryIndex="0" onlyShowPrimary="true">
                        <value>ANAPC7 Anaphase-promoting complex subunit 7 (APC7) (Cyclosome subunit 7).</value>
                    </valuelist>
                </feature>
                <feature name="Label" type="org.navigatorgl.feature.legacy.StringFeature">
                    <valuelist primaryIndex="0" onlyShowPrimary="true">
                        <value>ANAPC7</value>
                    </valuelist>
                </feature>
            </featureList>
        </node>
        <node id="Q6NZY7">
            <nodeAppearance>
                <label value="CDC42EP5" labelSource="Label" show="false" alpha="0.0" position="E"/>
                <position xPos="97.92106" yPos="139.14668" zPos="-80.26428" fixed="false"/>
                <advancedPosition xPos="0.0" yPos="0.0" zPos="0.0" xFixed="false" yFixed="false" zFixed="false"/>
                <color red="128" green="128" blue="128"/>
                <size width="8" height="8"/>
                <alpha value="0.06"/>
                <highlight highlighted="false" size="6">
                    <color red="255" green="0" blue="0"/>
                </highlight>
                <shape value="Ellipse"/>
            </nodeAppearance>
            <featureList>
                <feature name="GO Info" type="org.navigatorgl.feature.legacy.GOFeature">
                    <goCategory>N - Not Matched</goCategory>
                    <goTermList type="go_cellular_component">
                        <goTerm id="GO:0005737">
                            <description>cytoplasm</description>
                            <evidence>IDA</evidence>
                        </goTerm>
                        <goTerm id="GO:0016020">
                            <description>membrane</description>
                            <evidence>IDA</evidence>
                        </goTerm>
                    </goTermList>
                    <goTermList type="go_biological_process">
                        <goTerm id="GO:0030838">
                            <description>positive regulation of actin filament polym</description>
                            <evidence>IDA</evidence>
                        </goTerm>
                        <goTerm id="GO:0008360">
                            <description>regulation of cell shape</description>
                            <evidence>IDA</evidence>
                        </goTerm>
                        <goTerm id="GO:0031274">
                            <description>positive regulation of pseudopodium formation</description>
                            <evidence>IDA</evidence>
                        </goTerm>
                    </goTermList>
                    <goTermList type="go_molecular_function">
                        <goTerm id="GO:0017049">
                            <description>GTP-Rho binding</description>
                            <evidence>IPI</evidence>
                        </goTerm>
                    </goTermList>
                </feature>
                <feature name="APSP Hits" type="org.navigatorgl.feature.legacy.IntegerFeature">
                    <valuelist primaryIndex="0" mode="PRIMARY">
                        <value>522</value>
                    </valuelist>
                </feature>
                <feature name="Description" type="org.navigatorgl.feature.legacy.StringFeature">
                    <valuelist primaryIndex="0" onlyShowPrimary="true">
                        <value>CDC42EP5 Cdc42 effector protein 5 (Binder of Rho GTPases 3).</value>
                    </valuelist>
                </feature>
                <feature name="Label" type="org.navigatorgl.feature.legacy.StringFeature">
                    <valuelist primaryIndex="0" onlyShowPrimary="true">
                        <value>CDC42EP5</value>
                    </valuelist>
                </feature>
            </featureList>
        </node>
        <node id="Q9UJX2">
            <nodeAppearance>
                <label value="CDC23" labelSource="Label" show="false" alpha="0.0" position="E"/>
                <position xPos="105.41757" yPos="6.742189" zPos="-283.32047" fixed="false"/>
                <advancedPosition xPos="0.0" yPos="0.0" zPos="0.0" xFixed="false" yFixed="false" zFixed="false"/>
                <color red="128" green="128" blue="128"/>
                <size width="8" height="8"/>
                <alpha value="0.06"/>
                <highlight highlighted="false" size="6">
                    <color red="255" green="0" blue="0"/>
                </highlight>
                <shape value="Ellipse"/>
            </nodeAppearance>
            <featureList>
                <feature name="GO Info" type="org.navigatorgl.feature.legacy.GOFeature">
                    <goCategory>D - Genome Maintenance</goCategory>
                    <goTermList type="go_cellular_component">
                        <goTerm id="GO:0005622">
                            <description>intracellular</description>
                            <evidence>IDA</evidence>
                        </goTerm>
                        <goTerm id="GO:0005680">
                            <description>anaphase-promoting complex</description>
                            <evidence>IDA</evidence>
                        </goTerm>
                    </goTermList>
                    <goTermList type="go_biological_process">
                        <goTerm id="GO:0006511">
                            <description>ubiquitin-dependent protein catabolism</description>
                            <evidence>TAS</evidence>
                        </goTerm>
                        <goTerm id="GO:0007049">
                            <description>cell cycle</description>
                            <evidence>TAS</evidence>
                        </goTerm>
                        <goTerm id="GO:0007096">
                            <description>regulation of exit from mitosis</description>
                            <evidence>TAS</evidence>
                        </goTerm>
                        <goTerm id="GO:0007080">
                            <description>mitotic metaphase plate congression</description>
                            <evidence>IDA</evidence>
                        </goTerm>
                        <goTerm id="GO:0030071">
                            <description>regulation of mitotic metaphase/anaphase tr</description>
                            <evidence>IDA</evidence>
                        </goTerm>
                        <goTerm id="GO:0000080">
                            <description>G1 phase of mitotic cell cycle</description>
                            <evidence>IDA</evidence>
                        </goTerm>
                        <goTerm id="GO:0000074">
                            <description>regulation of progression through cell cycle</description>
                            <evidence>NAS</evidence>
                        </goTerm>
                    </goTermList>
                    <goTermList type="go_molecular_function">
                        <goTerm id="GO:0004842">
                            <description>ubiquitin-protein ligase activity</description>
                            <evidence>TAS</evidence>
                        </goTerm>
                    </goTermList>
                </feature>
                <feature name="APSP Hits" type="org.navigatorgl.feature.legacy.IntegerFeature">
                    <valuelist primaryIndex="0" mode="PRIMARY">
                        <value>839</value>
                    </valuelist>
                </feature>
                <feature name="Description" type="org.navigatorgl.feature.legacy.StringFeature">
                    <valuelist primaryIndex="0" onlyShowPrimary="true">
                        <value>CDC23 Cell division cycle protein 23 homolog (Anaphase-promoting complex subunit 8) (APC8) (Cyclosome subunit 8).</value>
                    </valuelist>
                </feature>
                <feature name="Label" type="org.navigatorgl.feature.legacy.StringFeature">
                    <valuelist primaryIndex="0" onlyShowPrimary="true">
                        <value>CDC23</value>
                    </valuelist>
                </feature>
            </featureList>
        </node>
        <node id="P15311">
            <nodeAppearance>
                <label value="VIL2" labelSource="Label" show="true" alpha="0.0" position="E"/>
                <position xPos="97.64703" yPos="43.682484" zPos="-49.80299" fixed="false"/>
                <advancedPosition xPos="0.0" yPos="0.0" zPos="0.0" xFixed="false" yFixed="false" zFixed="false"/>
                <color red="128" green="128" blue="128"/>
                <size width="8" height="8"/>
                <alpha value="1.0"/>
                <highlight highlighted="true" size="6">
                    <color red="255" green="0" blue="51"/>
                </highlight>
                <shape value="Ellipse"/>
            </nodeAppearance>
            <featureList>
                <feature name="GO Info" type="org.navigatorgl.feature.legacy.GOFeature">
                    <goCategory>N - Not Matched</goCategory>
                    <goTermList type="go_cellular_component">
                        <goTerm id="GO:0005902">
                            <description>microvillus</description>
                            <evidence>NAS</evidence>
                        </goTerm>
                        <goTerm id="GO:0005884">
                            <description>actin filament</description>
                            <evidence>IDA</evidence>
                        </goTerm>
                        <goTerm id="GO:0030863">
                            <description>cortical cytoskeleton</description>
                            <evidence>TAS</evidence>
                        </goTerm>
                        <goTerm id="GO:0001726">
                            <description>ruffle</description>
                            <evidence>IDA</evidence>
                        </goTerm>
                        <goTerm id="GO:0005829">
                            <description>cytosol</description>
                            <evidence>IDA</evidence>
                        </goTerm>
                        <goTerm id="GO:0019898">
                            <description>extrinsic to membrane</description>
                            <evidence>IDA</evidence>
                        </goTerm>
                    </goTermList>
                    <goTermList type="go_biological_process">
                        <goTerm id="GO:0051017">
                            <description>actin filament bundle formation</description>
                            <evidence>IDA</evidence>
                        </goTerm>
                        <goTerm id="GO:0007016">
                            <description>cytoskeletal anchoring</description>
                            <evidence>NAS</evidence>
                        </goTerm>
                    </goTermList>
                    <goTermList type="go_molecular_function">
                        <goTerm id="GO:0051015">
                            <description>actin filament binding</description>
                            <evidence>IDA</evidence>
                        </goTerm>
                        <goTerm id="GO:0043621">
                            <description>protein self-association</description>
                            <evidence>IPI</evidence>
                        </goTerm>
                    </goTermList>
                </feature>
                <feature name="APSP Hits" type="org.navigatorgl.feature.legacy.IntegerFeature">
                    <valuelist primaryIndex="0" mode="PRIMARY">
                        <value>2690</value>
                    </valuelist>
                </feature>
                <feature name="Description" type="org.navigatorgl.feature.legacy.StringFeature">
                    <valuelist primaryIndex="0" onlyShowPrimary="true">
                        <value>VIL2 Ezrin (p81) (Cytovillin) (Villin-2).</value>
                    </valuelist>
                </feature>
                <feature name="Label" type="org.navigatorgl.feature.legacy.StringFeature">
                    <valuelist primaryIndex="0" onlyShowPrimary="true">
                        <value>VIL2</value>
                    </valuelist>
                </feature>
            </featureList>
        </node>
        <node id="Q9UGR2">
            <nodeAppearance>
                <label value="ZC3H7B" labelSource="Label" show="false" alpha="0.0" position="E"/>
                <position xPos="-117.6944" yPos="25.751871" zPos="168.23688" fixed="false"/>
                <advancedPosition xPos="0.0" yPos="0.0" zPos="0.0" xFixed="false" yFixed="false" zFixed="false"/>
                <color red="128" green="128" blue="128"/>
                <size width="8" height="8"/>
                <alpha value="0.06"/>
                <highlight highlighted="false" size="6">
                    <color red="255" green="0" blue="0"/>
                </highlight>
                <shape value="Ellipse"/>
            </nodeAppearance>
            <featureList>
                <feature name="GO Info" type="org.navigatorgl.feature.legacy.GOFeature">
                    <goCategory/>
                    <goTermList type="go_cellular_component"/>
                    <goTermList type="go_biological_process"/>
                    <goTermList type="go_molecular_function"/>
                </feature>
                <feature name="APSP Hits" type="org.navigatorgl.feature.legacy.IntegerFeature">
                    <valuelist primaryIndex="0" mode="PRIMARY">
                        <value>526</value>
                    </valuelist>
                </feature>
                <feature name="Description" type="org.navigatorgl.feature.legacy.StringFeature">
                    <valuelist primaryIndex="0" onlyShowPrimary="true">
                        <value>ZC3H7B Zinc finger CCCH domain-containing protein 7B (Rotavirus 'X'- associated non-structural protein) (RoXaN).</value>
                    </valuelist>
                </feature>
                <feature name="Label" type="org.navigatorgl.feature.legacy.StringFeature">
                    <valuelist primaryIndex="0" onlyShowPrimary="true">
                        <value>ZC3H7B</value>
                    </valuelist>
                </feature>
            </featureList>
        </node>
        <node id="Q08050">
            <nodeAppearance>
                <label value="FOXM1" labelSource="Label" show="false" alpha="0.0" position="E"/>
                <position xPos="212.82983" yPos="34.241894" zPos="-24.54208" fixed="false"/>
                <advancedPosition xPos="0.0" yPos="0.0" zPos="0.0" xFixed="false" yFixed="false" zFixed="false"/>
                <color red="128" green="128" blue="128"/>
                <size width="8" height="8"/>
                <alpha value="0.06"/>
                <highlight highlighted="false" size="6">
                    <color red="255" green="0" blue="0"/>
                </highlight>
                <shape value="Ellipse"/>
            </nodeAppearance>
            <featureList>
                <feature name="GO Info" type="org.navigatorgl.feature.legacy.GOFeature">
                    <goCategory>N - Not Matched</goCategory>
                    <goTermList type="go_cellular_component"/>
                    <goTermList type="go_biological_process"/>
                    <goTermList type="go_molecular_function">
                        <goTerm id="GO:0005515">
                            <description>protein binding</description>
                            <evidence>IPI</evidence>
                        </goTerm>
                    </goTermList>
                </feature>
                <feature name="APSP Hits" type="org.navigatorgl.feature.legacy.IntegerFeature">
                    <valuelist primaryIndex="0" mode="PRIMARY">
                        <value>635</value>
                    </valuelist>
                </feature>
                <feature name="Description" type="org.navigatorgl.feature.legacy.StringFeature">
                    <valuelist primaryIndex="0" onlyShowPrimary="true">
                        <value>FOXM1 Forkhead box protein M1 (Forkhead-related protein FKHL16) (Hepatocyte nuclear factor 3 forkhead homolog 11) (HNF-3/fork-head homolog 11) (HFH-11) (Winged-helix factor from INS-1 cells) (M-phase phosphoprotein 2) (MPM-2 reactive phosphoprotein 2) (Transcription factor Trident).</value>
                    </valuelist>
                </feature>
                <feature name="Label" type="org.navigatorgl.feature.legacy.StringFeature">
                    <valuelist primaryIndex="0" onlyShowPrimary="true">
                        <value>FOXM1</value>
                    </valuelist>
                </feature>
            </featureList>
        </node>
        <node id="Q6EEV6">
            <nodeAppearance>
                <label value="SUMO4" labelSource="Label" show="false" alpha="0.0" position="E"/>
                <position xPos="-28.608345" yPos="84.535095" zPos="90.39002" fixed="false"/>
                <advancedPosition xPos="0.0" yPos="0.0" zPos="0.0" xFixed="false" yFixed="false" zFixed="false"/>
                <color red="128" green="128" blue="128"/>
                <size width="8" height="8"/>
                <alpha value="0.06"/>
                <highlight highlighted="false" size="6">
                    <color red="255" green="0" blue="0"/>
                </highlight>
                <shape value="Ellipse"/>
            </nodeAppearance>
            <featureList>
                <feature name="GO Info" type="org.navigatorgl.feature.legacy.GOFeature">
                    <goCategory/>
                    <goTermList type="go_cellular_component"/>
                    <goTermList type="go_biological_process"/>
                    <goTermList type="go_molecular_function"/>
                </feature>
                <feature name="APSP Hits" type="org.navigatorgl.feature.legacy.IntegerFeature">
                    <valuelist primaryIndex="0" mode="PRIMARY">
                        <value>888</value>
                    </valuelist>
                </feature>
                <feature name="Description" type="org.navigatorgl.feature.legacy.StringFeature">
                    <valuelist primaryIndex="0" onlyShowPrimary="true">
                        <value>SUMO4 Small ubiquitin-related modifier 4 precursor (SUMO-4) (Small ubiquitin-like protein 4).</value>
                    </valuelist>
                </feature>
                <feature name="Label" type="org.navigatorgl.feature.legacy.StringFeature">
                    <valuelist primaryIndex="0" onlyShowPrimary="true">
                        <value>SUMO4</value>
                    </valuelist>
                </feature>
            </featureList>
        </node>
        <node id="P38398">
            <nodeAppearance>
                <label value="BRCA1" labelSource="Label" show="false" alpha="0.0" position="E"/>
                <position xPos="122.2598" yPos="102.45771" zPos="95.24529" fixed="false"/>
                <advancedPosition xPos="0.0" yPos="0.0" zPos="0.0" xFixed="false" yFixed="false" zFixed="false"/>
                <color red="128" green="128" blue="128"/>
                <size width="8" height="8"/>
                <alpha value="0.06"/>
                <highlight highlighted="false" size="6">
                    <color red="255" green="0" blue="0"/>
                </highlight>
                <shape value="Ellipse"/>
            </nodeAppearance>
            <featureList>
                <feature name="GO Info" type="org.navigatorgl.feature.legacy.GOFeature">
                    <goCategory>D - Genome Maintenance</goCategory>
                    <goTermList type="go_cellular_component">
                        <goTerm id="GO:0000151">
                            <description>ubiquitin ligase complex</description>
                            <evidence>NAS</evidence>
                        </goTerm>
                        <goTerm id="GO:0005634">
                            <description>nucleus</description>
                            <evidence>TAS</evidence>
                        </goTerm>
                        <goTerm id="GO:0031436">
                            <description>BRCA1-BARD1 complex</description>
                            <evidence>IDA</evidence>
                        </goTerm>
                        <goTerm id="GO:0008274">
                            <description>gamma-tubulin ring complex</description>
                            <evidence>NAS</evidence>
                        </goTerm>
                    </goTermList>
                    <goTermList type="go_biological_process">
                        <goTerm id="GO:0016567">
                            <description>protein ubiquitination</description>
                            <evidence>NAS</evidence>
                        </goTerm>
                        <goTerm id="GO:0006357">
                            <description>regulation of transcription from RNA polyme</description>
                            <evidence>TAS</evidence>
                        </goTerm>
                        <goTerm id="GO:0008630">
                            <description>DNA damage response, signal transduction re</description>
                            <evidence>IDA</evidence>
                        </goTerm>
                        <goTerm id="GO:0006359">
                            <description>regulation of transcription from RNA polyme</description>
                            <evidence>TAS</evidence>
                        </goTerm>
                        <goTerm id="GO:0042981">
                            <description>regulation of apoptosis</description>
                            <evidence>TAS</evidence>
                        </goTerm>
                        <goTerm id="GO:0045739">
                            <description>positive regulation of DNA repair</description>
                            <evidence>NAS</evidence>
                        </goTerm>
                        <goTerm id="GO:0046600">
                            <description>negative regulation of centriole replication</description>
                            <evidence>NAS</evidence>
                        </goTerm>
                        <goTerm id="GO:0007059">
                            <description>chromosome segregation</description>
                            <evidence>IMP</evidence>
                        </goTerm>
                        <goTerm id="GO:0042759">
                            <description>long-chain fatty acid biosynthesis</description>
                            <evidence>IDA</evidence>
                        </goTerm>
                        <goTerm id="GO:0042127">
                            <description>regulation of cell proliferation</description>
                            <evidence>TAS</evidence>
                        </goTerm>
                        <goTerm id="GO:0031398">
                            <description>positive regulation of protein ubiquitination</description>
                            <evidence>IDA</evidence>
                        </goTerm>
                        <goTerm id="GO:0016481">
                            <description>negative regulation of transcription</description>
                            <evidence>IDA</evidence>
                        </goTerm>
                        <goTerm id="GO:0006978">
                            <description>DNA damage response, signal transduction by</description>
                            <evidence>TAS</evidence>
                        </goTerm>
                        <goTerm id="GO:0045893">
                            <description>positive regulation of transcription, DNA-d</description>
                            <evidence>NAS</evidence>
                        </goTerm>
                        <goTerm id="GO:0030521">
                            <description>androgen receptor signaling pathway</description>
                            <evidence>NAS</evidence>
                        </goTerm>
                    </goTermList>
                    <goTermList type="go_molecular_function">
                        <goTerm id="GO:0015631">
                            <description>tubulin binding</description>
                            <evidence>NAS</evidence>
                        </goTerm>
                        <goTerm id="GO:0003713">
                            <description>transcription coactivator activity</description>
                            <evidence>NAS</evidence>
                        </goTerm>
                        <goTerm id="GO:0008270">
                            <description>zinc ion binding</description>
                            <evidence>TAS</evidence>
                        </goTerm>
                        <goTerm id="GO:0050681">
                            <description>androgen receptor binding</description>
                            <evidence>NAS</evidence>
                        </goTerm>
                        <goTerm id="GO:0019899">
                            <description>enzyme binding</description>
                            <evidence>IPI</evidence>
                        </goTerm>
                        <goTerm id="GO:0003677">
                            <description>DNA binding</description>
                            <evidence>TAS</evidence>
                        </goTerm>
                    </goTermList>
                </feature>
                <feature name="APSP Hits" type="org.navigatorgl.feature.legacy.IntegerFeature">
                    <valuelist primaryIndex="0" mode="PRIMARY">
                        <value>2727</value>
                    </valuelist>
                </feature>
                <feature name="Description" type="org.navigatorgl.feature.legacy.StringFeature">
                    <valuelist primaryIndex="0" onlyShowPrimary="true">
                        <value>BRCA1 Breast cancer type 1 susceptibility protein (RING finger protein 53).</value>
                    </valuelist>
                </feature>
                <feature name="Label" type="org.navigatorgl.feature.legacy.StringFeature">
                    <valuelist primaryIndex="0" onlyShowPrimary="true">
                        <value>BRCA1</value>
                    </valuelist>
                </feature>
            </featureList>
        </node>
        <node id="Q9NQB0">
            <nodeAppearance>
                <label value="TCF7L2" labelSource="Label" show="false" alpha="0.0" position="E"/>
                <position xPos="19.50003" yPos="124.1167" zPos="6.9767637" fixed="false"/>
                <advancedPosition xPos="0.0" yPos="0.0" zPos="0.0" xFixed="false" yFixed="false" zFixed="false"/>
                <color red="128" green="128" blue="128"/>
                <size width="8" height="8"/>
                <alpha value="0.06"/>
                <highlight highlighted="false" size="6">
                    <color red="255" green="0" blue="0"/>
                </highlight>
                <shape value="Ellipse"/>
            </nodeAppearance>
            <featureList>
                <feature name="GO Info" type="org.navigatorgl.feature.legacy.GOFeature">
                    <goCategory>D - Genome Maintenance</goCategory>
                    <goTermList type="go_cellular_component">
                        <goTerm id="GO:0005634">
                            <description>nucleus</description>
                            <evidence>NAS</evidence>
                        </goTerm>
                    </goTermList>
                    <goTermList type="go_biological_process">
                        <goTerm id="GO:0007165">
                            <description>signal transduction</description>
                            <evidence>TAS</evidence>
                        </goTerm>
                        <goTerm id="GO:0030111">
                            <description>regulation of Wnt receptor signaling pathway</description>
                            <evidence>NAS</evidence>
                        </goTerm>
                        <goTerm id="GO:0006357">
                            <description>regulation of transcription from RNA polyme</description>
                            <evidence>TAS</evidence>
                        </goTerm>
                        <goTerm id="GO:0006325">
                            <description>establishment and/or maintenance of chromat</description>
                            <evidence>NAS</evidence>
                        </goTerm>
                        <goTerm id="GO:0000074">
                            <description>regulation of progression through cell cycle</description>
                            <evidence>TAS</evidence>
                        </goTerm>
                    </goTermList>
                    <goTermList type="go_molecular_function">
                        <goTerm id="GO:0005515">
                            <description>protein binding</description>
                            <evidence>IPI</evidence>
                        </goTerm>
                        <goTerm id="GO:0003700">
                            <description>transcription factor activity</description>
                            <evidence>NAS</evidence>
                        </goTerm>
                        <goTerm id="GO:0003702">
                            <description>RNA polymerase II transcription factor acti</description>
                            <evidence>TAS</evidence>
                        </goTerm>
                    </goTermList>
                </feature>
                <feature name="APSP Hits" type="org.navigatorgl.feature.legacy.IntegerFeature">
                    <valuelist primaryIndex="0" mode="PRIMARY">
                        <value>684</value>
                    </valuelist>
                </feature>
                <feature name="Description" type="org.navigatorgl.feature.legacy.StringFeature">
                    <valuelist primaryIndex="0" onlyShowPrimary="true">
                        <value>TCF7L2 Transcription factor 7-like 2 (HMG box transcription factor 4) (T- cell-specific transcription factor 4) (TCF-4) (hTCF-4).</value>
                    </valuelist>
                </feature>
                <feature name="Label" type="org.navigatorgl.feature.legacy.StringFeature">
                    <valuelist primaryIndex="0" onlyShowPrimary="true">
                        <value>TCF7L2</value>
                    </valuelist>
                </feature>
            </featureList>
        </node>
        <node id="P35638">
            <nodeAppearance>
                <label value="DDIT3" labelSource="Label" show="false" alpha="0.0" position="E"/>
                <position xPos="-133.33965" yPos="72.88064" zPos="45.459297" fixed="false"/>
                <advancedPosition xPos="0.0" yPos="0.0" zPos="0.0" xFixed="false" yFixed="false" zFixed="false"/>
                <color red="128" green="128" blue="128"/>
                <size width="8" height="8"/>
                <alpha value="0.06"/>
                <highlight highlighted="false" size="6">
                    <color red="255" green="0" blue="0"/>
                </highlight>
                <shape value="Ellipse"/>
            </nodeAppearance>
            <featureList>
                <feature name="GO Info" type="org.navigatorgl.feature.legacy.GOFeature">
                    <goCategory>D - Genome Maintenance</goCategory>
                    <goTermList type="go_cellular_component"/>
                    <goTermList type="go_biological_process">
                        <goTerm id="GO:0006355">
                            <description>regulation of transcription, DNA-dependent</description>
                            <evidence>TAS</evidence>
                        </goTerm>
                        <goTerm id="GO:0042789">
                            <description>mRNA transcription from RNA polymerase II p</description>
                            <evidence>IDA</evidence>
                        </goTerm>
                        <goTerm id="GO:0030503">
                            <description>regulation of cell redox homeostasis</description>
                            <evidence>IDA</evidence>
                        </goTerm>
                        <goTerm id="GO:0000074">
                            <description>regulation of progression through cell cycle</description>
                            <evidence>NAS</evidence>
                        </goTerm>
                        <goTerm id="GO:0006974">
                            <description>response to DNA damage stimulus</description>
                            <evidence>TAS</evidence>
                        </goTerm>
                    </goTermList>
                    <goTermList type="go_molecular_function">
                        <goTerm id="GO:0003700">
                            <description>transcription factor activity</description>
                            <evidence>NAS</evidence>
                        </goTerm>
                        <goTerm id="GO:0003714">
                            <description>transcription corepressor activity</description>
                            <evidence>TAS</evidence>
                        </goTerm>
                    </goTermList>
                </feature>
                <feature name="APSP Hits" type="org.navigatorgl.feature.legacy.IntegerFeature">
                    <valuelist primaryIndex="0" mode="PRIMARY">
                        <value>580</value>
                    </valuelist>
                </feature>
                <feature name="Description" type="org.navigatorgl.feature.legacy.StringFeature">
                    <valuelist primaryIndex="0" onlyShowPrimary="true">
                        <value>DDIT3 DNA damage-inducible transcript 3 (DDIT-3) (Growth arrest and DNA- damage-inducible protein GADD153) (C/EBP-homologous protein) (CHOP).</value>
                    </valuelist>
                </feature>
                <feature name="Label" type="org.navigatorgl.feature.legacy.StringFeature">
                    <valuelist primaryIndex="0" onlyShowPrimary="true">
                        <value>DDIT3</value>
                    </valuelist>
                </feature>
            </featureList>
        </node>
        <node id="P06400">
            <nodeAppearance>
                <label value="RB1" labelSource="Label" show="false" alpha="0.0" position="E"/>
                <position xPos="90.83153" yPos="107.56086" zPos="-1.430431" fixed="false"/>
                <advancedPosition xPos="0.0" yPos="0.0" zPos="0.0" xFixed="false" yFixed="false" zFixed="false"/>
                <color red="128" green="128" blue="128"/>
                <size width="8" height="8"/>
                <alpha value="0.06"/>
                <highlight highlighted="false" size="6">
                    <color red="255" green="0" blue="0"/>
                </highlight>
                <shape value="Ellipse"/>
            </nodeAppearance>
            <featureList>
                <feature name="GO Info" type="org.navigatorgl.feature.legacy.GOFeature">
                    <goCategory>D - Genome Maintenance</goCategory>
                    <goTermList type="go_cellular_component">
                        <goTerm id="GO:0005634">
                            <description>nucleus</description>
                            <evidence>TAS</evidence>
                        </goTerm>
                        <goTerm id="GO:0000785">
                            <description>chromatin</description>
                            <evidence>TAS</evidence>
                        </goTerm>
                    </goTermList>
                    <goTermList type="go_biological_process">
                        <goTerm id="GO:0030308">
                            <description>negative regulation of cell growth</description>
                            <evidence>TAS</evidence>
                        </goTerm>
                        <goTerm id="GO:0051318">
                            <description>G1 phase</description>
                            <evidence>TAS</evidence>
                        </goTerm>
                        <goTerm id="GO:0043550">
                            <description>regulation of lipid kinase activity</description>
                            <evidence>IDA</evidence>
                        </goTerm>
                        <goTerm id="GO:0000075">
                            <description>cell cycle checkpoint</description>
                            <evidence>TAS</evidence>
                        </goTerm>
                        <goTerm id="GO:0006469">
                            <description>negative regulation of protein kinase activity</description>
                            <evidence>IPI</evidence>
                        </goTerm>
                        <goTerm id="GO:0000122">
                            <description>negative regulation of transcription from R</description>
                            <evidence>TAS</evidence>
                        </goTerm>
                        <goTerm id="GO:0045893">
                            <description>positive regulation of transcription, DNA-d</description>
                            <evidence>NAS</evidence>
                        </goTerm>
                        <goTerm id="GO:0030521">
                            <description>androgen receptor signaling pathway</description>
                            <evidence>NAS</evidence>
                        </goTerm>
                        <goTerm id="GO:0000279">
                            <description>M phase</description>
                            <evidence>NAS</evidence>
                        </goTerm>
                    </goTermList>
                    <goTermList type="go_molecular_function">
                        <goTerm id="GO:0005515">
                            <description>protein binding</description>
                            <evidence>IPI</evidence>
                        </goTerm>
                        <goTerm id="GO:0003700">
                            <description>transcription factor activity</description>
                            <evidence>TAS</evidence>
                        </goTerm>
                        <goTerm id="GO:0003713">
                            <description>transcription coactivator activity</description>
                            <evidence>NAS</evidence>
                        </goTerm>
                        <goTerm id="GO:0050681">
                            <description>androgen receptor binding</description>
                            <evidence>NAS</evidence>
                        </goTerm>
                        <goTerm id="GO:0019900">
                            <description>kinase binding</description>
                            <evidence>IDA</evidence>
                        </goTerm>
                    </goTermList>
                </feature>
                <feature name="APSP Hits" type="org.navigatorgl.feature.legacy.IntegerFeature">
                    <valuelist primaryIndex="0" mode="PRIMARY">
                        <value>2305</value>
                    </valuelist>
                </feature>
                <feature name="Description" type="org.navigatorgl.feature.legacy.StringFeature">
                    <valuelist primaryIndex="0" onlyShowPrimary="true">
                        <value>RB1 Retinoblastoma-associated protein (PP110) (P105-RB) (RB).</value>
                    </valuelist>
                </feature>
                <feature name="Label" type="org.navigatorgl.feature.legacy.StringFeature">
                    <valuelist primaryIndex="0" onlyShowPrimary="true">
                        <value>RB1</value>
                    </valuelist>
                </feature>
            </featureList>
        </node>
        <node id="Q969H0">
            <nodeAppearance>
                <label value="FBXW7" labelSource="Label" show="false" alpha="0.0" position="E"/>
                <position xPos="24.621304" yPos="88.97921" zPos="-33.58737" fixed="false"/>
                <advancedPosition xPos="0.0" yPos="0.0" zPos="0.0" xFixed="false" yFixed="false" zFixed="false"/>
                <color red="128" green="128" blue="128"/>
                <size width="8" height="8"/>
                <alpha value="0.06"/>
                <highlight highlighted="false" size="6">
                    <color red="255" green="0" blue="0"/>
                </highlight>
                <shape value="Ellipse"/>
            </nodeAppearance>
            <featureList>
                <feature name="GO Info" type="org.navigatorgl.feature.legacy.GOFeature">
                    <goCategory>F - Protein Fate</goCategory>
                    <goTermList type="go_cellular_component"/>
                    <goTermList type="go_biological_process">
                        <goTerm id="GO:0016567">
                            <description>protein ubiquitination</description>
                            <evidence>IDA</evidence>
                        </goTerm>
                    </goTermList>
                    <goTermList type="go_molecular_function">
                        <goTerm id="GO:0005515">
                            <description>protein binding</description>
                            <evidence>IPI</evidence>
                        </goTerm>
                    </goTermList>
                </feature>
                <feature name="APSP Hits" type="org.navigatorgl.feature.legacy.IntegerFeature">
                    <valuelist primaryIndex="0" mode="PRIMARY">
                        <value>673</value>
                    </valuelist>
                </feature>
                <feature name="Description" type="org.navigatorgl.feature.legacy.StringFeature">
                    <valuelist primaryIndex="0" onlyShowPrimary="true">
                        <value>FBXW7 F-box/WD repeat protein 7 (F-box and WD-40 domain protein 7) (F-box protein FBX30) (hCdc4) (Archipelago homolog) (hAgo) (SEL-10).</value>
                    </valuelist>
                </feature>
                <feature name="Label" type="org.navigatorgl.feature.legacy.StringFeature">
                    <valuelist primaryIndex="0" onlyShowPrimary="true">
                        <value>FBXW7</value>
                    </valuelist>
                </feature>
            </featureList>
        </node>
        <node id="Q92985">
            <nodeAppearance>
                <label value="IRF7" labelSource="Label" show="false" alpha="0.0" position="E"/>
                <position xPos="198.03719" yPos="59.753265" zPos="-379.2626" fixed="false"/>
                <advancedPosition xPos="0.0" yPos="0.0" zPos="0.0" xFixed="false" yFixed="false" zFixed="false"/>
                <color red="128" green="128" blue="128"/>
                <size width="8" height="8"/>
                <alpha value="0.06"/>
                <highlight highlighted="false" size="6">
                    <color red="255" green="0" blue="0"/>
                </highlight>
                <shape value="Ellipse"/>
            </nodeAppearance>
            <featureList>
                <feature name="GO Info" type="org.navigatorgl.feature.legacy.GOFeature">
                    <goCategory>T - Transcription</goCategory>
                    <goTermList type="go_cellular_component">
                        <goTerm id="GO:0005737">
                            <description>cytoplasm</description>
                            <evidence>TAS</evidence>
                        </goTerm>
                        <goTerm id="GO:0005634">
                            <description>nucleus</description>
                            <evidence>ISS</evidence>
                        </goTerm>
                    </goTermList>
                    <goTermList type="go_biological_process">
                        <goTerm id="GO:0006954">
                            <description>inflammatory response</description>
                            <evidence>ISS</evidence>
                        </goTerm>
                        <goTerm id="GO:0006367">
                            <description>transcription initiation from RNA polymeras</description>
                            <evidence>ISS</evidence>
                        </goTerm>
                        <goTerm id="GO:0046731">
                            <description>passive induction of host immune response b</description>
                            <evidence>ISS</evidence>
                        </goTerm>
                        <goTerm id="GO:0000122">
                            <description>negative regulation of transcription from R</description>
                            <evidence>TAS</evidence>
                        </goTerm>
                        <goTerm id="GO:0009615">
                            <description>response to virus</description>
                            <evidence>ISS</evidence>
                        </goTerm>
                        <goTerm id="GO:0006974">
                            <description>response to DNA damage stimulus</description>
                            <evidence>ISS</evidence>
                        </goTerm>
                    </goTermList>
                    <goTermList type="go_molecular_function">
                        <goTerm id="GO:0003704">
                            <description>specific RNA polymerase II transcription fa</description>
                            <evidence>TAS</evidence>
                        </goTerm>
                        <goTerm id="GO:0003677">
                            <description>DNA binding</description>
                            <evidence>ISS</evidence>
                        </goTerm>
                    </goTermList>
                </feature>
                <feature name="APSP Hits" type="org.navigatorgl.feature.legacy.IntegerFeature">
                    <valuelist primaryIndex="0" mode="PRIMARY">
                        <value>770</value>
                    </valuelist>
                </feature>
                <feature name="Description" type="org.navigatorgl.feature.legacy.StringFeature">
                    <valuelist primaryIndex="0" onlyShowPrimary="true">
                        <value>IRF7 Interferon regulatory factor 7 (IRF-7).</value>
                    </valuelist>
                </feature>
                <feature name="Label" type="org.navigatorgl.feature.legacy.StringFeature">
                    <valuelist primaryIndex="0" onlyShowPrimary="true">
                        <value>IRF7</value>
                    </valuelist>
                </feature>
            </featureList>
        </node>
        <node id="Q15596">
            <nodeAppearance>
                <label value="NCOA2" labelSource="Label" show="true" alpha="0.0" position="W"/>
                <position xPos="-515.3262" yPos="31.368729" zPos="0.0" fixed="true"/>
                <advancedPosition xPos="0.0" yPos="0.0" zPos="0.0" xFixed="false" yFixed="false" zFixed="false"/>
                <color red="128" green="128" blue="128"/>
                <size width="8" height="8"/>
                <alpha value="1.0"/>
                <highlight highlighted="true" size="6">
                    <color red="0" green="204" blue="51"/>
                </highlight>
                <shape value="Ellipse"/>
            </nodeAppearance>
            <featureList>
                <feature name="GO Info" type="org.navigatorgl.feature.legacy.GOFeature">
                    <goCategory>T - Transcription</goCategory>
                    <goTermList type="go_cellular_component">
                        <goTerm id="GO:0005634">
                            <description>nucleus</description>
                            <evidence>NAS</evidence>
                        </goTerm>
                    </goTermList>
                    <goTermList type="go_biological_process">
                        <goTerm id="GO:0006355">
                            <description>regulation of transcription, DNA-dependent</description>
                            <evidence>NAS</evidence>
                        </goTerm>
                    </goTermList>
                    <goTermList type="go_molecular_function">
                        <goTerm id="GO:0005515">
                            <description>protein binding</description>
                            <evidence>IPI</evidence>
                        </goTerm>
                        <goTerm id="GO:0003713">
                            <description>transcription coactivator activity</description>
                            <evidence>NAS</evidence>
                        </goTerm>
                    </goTermList>
                </feature>
                <feature name="APSP Hits" type="org.navigatorgl.feature.legacy.IntegerFeature">
                    <valuelist primaryIndex="0" mode="PRIMARY">
                        <value>949</value>
                    </valuelist>
                </feature>
                <feature name="Description" type="org.navigatorgl.feature.legacy.StringFeature">
                    <valuelist primaryIndex="0" onlyShowPrimary="true">
                        <value>NCOA2 Nuclear receptor coactivator 2 (NCoA-2) (Transcriptional intermediary factor 2).</value>
                    </valuelist>
                </feature>
                <feature name="Label" type="org.navigatorgl.feature.legacy.StringFeature">
                    <valuelist primaryIndex="0" onlyShowPrimary="true">
                        <value>NCOA2</value>
                    </valuelist>
                </feature>
            </featureList>
        </node>
        <node id="P29120">
            <nodeAppearance>
                <label value="PCSK1" labelSource="Label" show="false" alpha="0.0" position="E"/>
                <position xPos="227.97049" yPos="230.1162" zPos="60.908943" fixed="false"/>
                <advancedPosition xPos="0.0" yPos="0.0" zPos="0.0" xFixed="false" yFixed="false" zFixed="false"/>
                <color red="128" green="128" blue="128"/>
                <size width="8" height="8"/>
                <alpha value="0.06"/>
                <highlight highlighted="false" size="6">
                    <color red="255" green="0" blue="0"/>
                </highlight>
                <shape value="Ellipse"/>
            </nodeAppearance>
            <featureList>
                <feature name="GO Info" type="org.navigatorgl.feature.legacy.GOFeature">
                    <goCategory>F - Protein Fate</goCategory>
                    <goTermList type="go_cellular_component"/>
                    <goTermList type="go_biological_process">
                        <goTerm id="GO:0008152">
                            <description>metabolism</description>
                            <evidence>TAS</evidence>
                        </goTerm>
                        <goTerm id="GO:0007267">
                            <description>cell-cell signaling</description>
                            <evidence>TAS</evidence>
                        </goTerm>
                        <goTerm id="GO:0006508">
                            <description>proteolysis</description>
                            <evidence>TAS</evidence>
                        </goTerm>
                    </goTermList>
                    <goTermList type="go_molecular_function"/>
                </feature>
                <feature name="APSP Hits" type="org.navigatorgl.feature.legacy.IntegerFeature">
                    <valuelist primaryIndex="0" mode="PRIMARY">
                        <value>522</value>
                    </valuelist>
                </feature>
                <feature name="Description" type="org.navigatorgl.feature.legacy.StringFeature">
                    <valuelist primaryIndex="0" onlyShowPrimary="true">
                        <value>PCSK1 Neuroendocrine convertase 1 precursor (EC 3.4.21.93) (NEC 1) (PC1) (Prohormone convertase 1) (Proprotein convertase 1).</value>
                    </valuelist>
                </feature>
                <feature name="Label" type="org.navigatorgl.feature.legacy.StringFeature">
                    <valuelist primaryIndex="0" onlyShowPrimary="true">
                        <value>PCSK1</value>
                    </valuelist>
                </feature>
            </featureList>
        </node>
        <node id="Q86XM6">
            <nodeAppearance>
                <label value="LPPR4" labelSource="Label" show="false" alpha="0.0" position="E"/>
                <position xPos="-122.43518" yPos="-161.1065" zPos="11.575566" fixed="false"/>
                <advancedPosition xPos="0.0" yPos="0.0" zPos="0.0" xFixed="false" yFixed="false" zFixed="false"/>
                <color red="128" green="128" blue="128"/>
                <size width="8" height="8"/>
                <alpha value="0.06"/>
                <highlight highlighted="false" size="6">
                    <color red="255" green="0" blue="0"/>
                </highlight>
                <shape value="Ellipse"/>
            </nodeAppearance>
            <featureList>
                <feature name="GO Info" type="org.navigatorgl.feature.legacy.GOFeature">
                    <goCategory/>
                    <goTermList type="go_cellular_component"/>
                    <goTermList type="go_biological_process"/>
                    <goTermList type="go_molecular_function"/>
                </feature>
                <feature name="APSP Hits" type="org.navigatorgl.feature.legacy.IntegerFeature">
                    <valuelist primaryIndex="0" mode="PRIMARY">
                        <value>522</value>
                    </valuelist>
                </feature>
                <feature name="Description" type="org.navigatorgl.feature.legacy.StringFeature">
                    <valuelist primaryIndex="0" onlyShowPrimary="true">
                        <value>LPPR4 LPPR4 protein (Fragment).</value>
                    </valuelist>
                </feature>
                <feature name="Label" type="org.navigatorgl.feature.legacy.StringFeature">
                    <valuelist primaryIndex="0" onlyShowPrimary="true">
                        <value>LPPR4</value>
                    </valuelist>
                </feature>
            </featureList>
        </node>
        <node id="Q14155">
            <nodeAppearance>
                <label value="ARHGEF7" labelSource="Label" show="false" alpha="0.0" position="E"/>
                <position xPos="136.7272" yPos="84.2417" zPos="88.01483" fixed="false"/>
                <advancedPosition xPos="0.0" yPos="0.0" zPos="0.0" xFixed="false" yFixed="false" zFixed="false"/>
                <color red="128" green="128" blue="128"/>
                <size width="8" height="8"/>
                <alpha value="0.06"/>
                <highlight highlighted="false" size="6">
                    <color red="255" green="0" blue="0"/>
                </highlight>
                <shape value="Ellipse"/>
            </nodeAppearance>
            <featureList>
                <feature name="GO Info" type="org.navigatorgl.feature.legacy.GOFeature">
                    <goCategory>C - Cellular Fate and Organization</goCategory>
                    <goTermList type="go_cellular_component"/>
                    <goTermList type="go_biological_process">
                        <goTerm id="GO:0007165">
                            <description>signal transduction</description>
                            <evidence>TAS</evidence>
                        </goTerm>
                    </goTermList>
                    <goTermList type="go_molecular_function"/>
                </feature>
                <feature name="APSP Hits" type="org.navigatorgl.feature.legacy.IntegerFeature">
                    <valuelist primaryIndex="0" mode="PRIMARY">
                        <value>649</value>
                    </valuelist>
                </feature>
                <feature name="Description" type="org.navigatorgl.feature.legacy.StringFeature">
                    <valuelist primaryIndex="0" onlyShowPrimary="true">
                        <value>ARHGEF7 Rho guanine nucleotide exchange factor 7 (PAK-interacting exchange factor beta) (Beta-Pix) (COOL-1) (p85).</value>
                    </valuelist>
                </feature>
                <feature name="Label" type="org.navigatorgl.feature.legacy.StringFeature">
                    <valuelist primaryIndex="0" onlyShowPrimary="true">
                        <value>ARHGEF7</value>
                    </valuelist>
                </feature>
            </featureList>
        </node>
        <node id="P29084">
            <nodeAppearance>
                <label value="GTF2E2" labelSource="Label" show="false" alpha="0.0" position="E"/>
                <position xPos="-115.9054" yPos="103.38796" zPos="259.5578" fixed="false"/>
                <advancedPosition xPos="0.0" yPos="0.0" zPos="0.0" xFixed="false" yFixed="false" zFixed="false"/>
                <color red="128" green="128" blue="128"/>
                <size width="8" height="8"/>
                <alpha value="0.06"/>
                <highlight highlighted="false" size="6">
                    <color red="255" green="0" blue="0"/>
                </highlight>
                <shape value="Ellipse"/>
            </nodeAppearance>
            <featureList>
                <feature name="GO Info" type="org.navigatorgl.feature.legacy.GOFeature">
                    <goCategory>T - Transcription</goCategory>
                    <goTermList type="go_cellular_component"/>
                    <goTermList type="go_biological_process">
                        <goTerm id="GO:0006367">
                            <description>transcription initiation from RNA polymeras</description>
                            <evidence>TAS</evidence>
                        </goTerm>
                    </goTermList>
                    <goTermList type="go_molecular_function">
                        <goTerm id="GO:0005515">
                            <description>protein binding</description>
                            <evidence>IDA</evidence>
                        </goTerm>
                    </goTermList>
                </feature>
                <feature name="APSP Hits" type="org.navigatorgl.feature.legacy.IntegerFeature">
                    <valuelist primaryIndex="0" mode="PRIMARY">
                        <value>522</value>
                    </valuelist>
                </feature>
                <feature name="Description" type="org.navigatorgl.feature.legacy.StringFeature">
                    <valuelist primaryIndex="0" onlyShowPrimary="true">
                        <value>GTF2E2 Transcription initiation factor IIE subunit beta (TFIIE-beta) (General transcription factor IIE subunit 2).</value>
                    </valuelist>
                </feature>
                <feature name="Label" type="org.navigatorgl.feature.legacy.StringFeature">
                    <valuelist primaryIndex="0" onlyShowPrimary="true">
                        <value>GTF2E2</value>
                    </valuelist>
                </feature>
            </featureList>
        </node>
        <node id="Q12796">
            <nodeAppearance>
                <label value="PNRC1" labelSource="Label" show="false" alpha="0.0" position="E"/>
                <position xPos="225.08662" yPos="119.30808" zPos="-31.301609" fixed="false"/>
                <advancedPosition xPos="0.0" yPos="0.0" zPos="0.0" xFixed="false" yFixed="false" zFixed="false"/>
                <color red="128" green="128" blue="128"/>
                <size width="8" height="8"/>
                <alpha value="0.06"/>
                <highlight highlighted="false" size="6">
                    <color red="255" green="0" blue="0"/>
                </highlight>
                <shape value="Ellipse"/>
            </nodeAppearance>
            <featureList>
                <feature name="GO Info" type="org.navigatorgl.feature.legacy.GOFeature">
                    <goCategory>N - Not Matched</goCategory>
                    <goTermList type="go_cellular_component">
                        <goTerm id="GO:0005634">
                            <description>nucleus</description>
                            <evidence>TAS</evidence>
                        </goTerm>
                    </goTermList>
                    <goTermList type="go_biological_process"/>
                    <goTermList type="go_molecular_function">
                        <goTerm id="GO:0005515">
                            <description>protein binding</description>
                            <evidence>TAS</evidence>
                        </goTerm>
                    </goTermList>
                </feature>
                <feature name="APSP Hits" type="org.navigatorgl.feature.legacy.IntegerFeature">
                    <valuelist primaryIndex="0" mode="PRIMARY">
                        <value>532</value>
                    </valuelist>
                </feature>
                <feature name="Description" type="org.navigatorgl.feature.legacy.StringFeature">
                    <valuelist primaryIndex="0" onlyShowPrimary="true">
                        <value>PNRC1 Proline-rich nuclear receptor coactivator 1 (Proline-rich protein 2) (B4-2 protein).</value>
                    </valuelist>
                </feature>
                <feature name="Label" type="org.navigatorgl.feature.legacy.StringFeature">
                    <valuelist primaryIndex="0" onlyShowPrimary="true">
                        <value>PNRC1</value>
                    </valuelist>
                </feature>
            </featureList>
        </node>
        <node id="O94844">
            <nodeAppearance>
                <label value="RHOBTB1" labelSource="Label" show="false" alpha="0.0" position="E"/>
                <position xPos="150.25685" yPos="55.08145" zPos="130.58946" fixed="false"/>
                <advancedPosition xPos="0.0" yPos="0.0" zPos="0.0" xFixed="false" yFixed="false" zFixed="false"/>
                <color red="128" green="128" blue="128"/>
                <size width="8" height="8"/>
                <alpha value="0.06"/>
                <highlight highlighted="false" size="6">
                    <color red="255" green="0" blue="0"/>
                </highlight>
                <shape value="Ellipse"/>
            </nodeAppearance>
            <featureList>
                <feature name="GO Info" type="org.navigatorgl.feature.legacy.GOFeature">
                    <goCategory/>
                    <goTermList type="go_cellular_component"/>
                    <goTermList type="go_biological_process"/>
                    <goTermList type="go_molecular_function"/>
                </feature>
                <feature name="APSP Hits" type="org.navigatorgl.feature.legacy.IntegerFeature">
                    <valuelist primaryIndex="0" mode="PRIMARY">
                        <value>522</value>
                    </valuelist>
                </feature>
                <feature name="Description" type="org.navigatorgl.feature.legacy.StringFeature">
                    <valuelist primaryIndex="0" onlyShowPrimary="true">
                        <value>RHOBTB1 Rho-related BTB domain-containing protein 1.</value>
                    </valuelist>
                </feature>
                <feature name="Label" type="org.navigatorgl.feature.legacy.StringFeature">
                    <valuelist primaryIndex="0" onlyShowPrimary="true">
                        <value>RHOBTB1</value>
                    </valuelist>
                </feature>
            </featureList>
        </node>
        <node id="Q14152">
            <nodeAppearance>
                <label value="EIF3S10" labelSource="Label" show="false" alpha="0.0" position="E"/>
                <position xPos="-145.40182" yPos="11.905288" zPos="-114.302414" fixed="false"/>
                <advancedPosition xPos="0.0" yPos="0.0" zPos="0.0" xFixed="false" yFixed="false" zFixed="false"/>
                <color red="128" green="128" blue="128"/>
                <size width="8" height="8"/>
                <alpha value="0.06"/>
                <highlight highlighted="false" size="6">
                    <color red="255" green="0" blue="0"/>
                </highlight>
                <shape value="Ellipse"/>
            </nodeAppearance>
            <featureList>
                <feature name="GO Info" type="org.navigatorgl.feature.legacy.GOFeature">
                    <goCategory>P - Translation</goCategory>
                    <goTermList type="go_cellular_component">
                        <goTerm id="GO:0005852">
                            <description>eukaryotic translation initiation factor 3</description>
                            <evidence>TAS</evidence>
                        </goTerm>
                    </goTermList>
                    <goTermList type="go_biological_process">
                        <goTerm id="GO:0006446">
                            <description>regulation of translational initiation</description>
                            <evidence>TAS</evidence>
                        </goTerm>
                    </goTermList>
                    <goTermList type="go_molecular_function">
                        <goTerm id="GO:0008135">
                            <description>translation factor activity, nucleic acid b</description>
                            <evidence>TAS</evidence>
                        </goTerm>
                    </goTermList>
                </feature>
                <feature name="APSP Hits" type="org.navigatorgl.feature.legacy.IntegerFeature">
                    <valuelist primaryIndex="0" mode="PRIMARY">
                        <value>920</value>
                    </valuelist>
                </feature>
                <feature name="Description" type="org.navigatorgl.feature.legacy.StringFeature">
                    <valuelist primaryIndex="0" onlyShowPrimary="true">
                        <value>EIF3S10 Eukaryotic translation initiation factor 3 subunit 10 (eIF-3 theta) (eIF3 p167) (eIF3 p180) (eIF3 p185) (eIF3a).</value>
                    </valuelist>
                </feature>
                <feature name="Label" type="org.navigatorgl.feature.legacy.StringFeature">
                    <valuelist primaryIndex="0" onlyShowPrimary="true">
                        <value>EIF3S10</value>
                    </valuelist>
                </feature>
            </featureList>
        </node>
        <node id="P49841">
            <nodeAppearance>
                <label value="GSK3B" labelSource="Label" show="true" alpha="0.0" position="E"/>
                <position xPos="495.23407" yPos="31.519348" zPos="0.0" fixed="true"/>
                <advancedPosition xPos="0.0" yPos="0.0" zPos="0.0" xFixed="false" yFixed="false" zFixed="false"/>
                <color red="128" green="128" blue="128"/>
                <size width="8" height="8"/>
                <alpha value="1.0"/>
                <highlight highlighted="true" size="6">
                    <color red="255" green="0" blue="51"/>
                </highlight>
                <shape value="Ellipse"/>
            </nodeAppearance>
            <featureList>
                <feature name="GO Info" type="org.navigatorgl.feature.legacy.GOFeature">
                    <goCategory>C - Cellular Fate and Organization</goCategory>
                    <goTermList type="go_cellular_component"/>
                    <goTermList type="go_biological_process">
                        <goTerm id="GO:0005977">
                            <description>glycogen metabolism</description>
                            <evidence>TAS</evidence>
                        </goTerm>
                    </goTermList>
                    <goTermList type="go_molecular_function">
                        <goTerm id="GO:0005515">
                            <description>protein binding</description>
                            <evidence>IPI</evidence>
                        </goTerm>
                        <goTerm id="GO:0051059">
                            <description>NF-kappaB binding</description>
                            <evidence>IPI</evidence>
                        </goTerm>
                        <goTerm id="GO:0004696">
                            <description>glycogen synthase kinase 3 activity</description>
                            <evidence>TAS</evidence>
                        </goTerm>
                    </goTermList>
                </feature>
                <feature name="APSP Hits" type="org.navigatorgl.feature.legacy.IntegerFeature">
                    <valuelist primaryIndex="0" mode="PRIMARY">
                        <value>6663</value>
                    </valuelist>
                </feature>
                <feature name="Description" type="org.navigatorgl.feature.legacy.StringFeature">
                    <valuelist primaryIndex="0" onlyShowPrimary="true">
                        <value>GSK3B Glycogen synthase kinase-3 beta (EC 2.7.11.26) (GSK-3 beta).</value>
                    </valuelist>
                </feature>
                <feature name="Label" type="org.navigatorgl.feature.legacy.StringFeature">
                    <valuelist primaryIndex="0" onlyShowPrimary="true">
                        <value>GSK3B</value>
                    </valuelist>
                </feature>
            </featureList>
        </node>
        <node id="P27361">
            <nodeAppearance>
                <label value="MAPK3" labelSource="Label" show="false" alpha="0.0" position="E"/>
                <position xPos="61.70626" yPos="107.92807" zPos="-120.88401" fixed="false"/>
                <advancedPosition xPos="0.0" yPos="0.0" zPos="0.0" xFixed="false" yFixed="false" zFixed="false"/>
                <color red="128" green="128" blue="128"/>
                <size width="8" height="8"/>
                <alpha value="0.06"/>
                <highlight highlighted="false" size="6">
                    <color red="255" green="0" blue="0"/>
                </highlight>
                <shape value="Ellipse"/>
            </nodeAppearance>
            <featureList>
                <feature name="GO Info" type="org.navigatorgl.feature.legacy.GOFeature">
                    <goCategory>D - Genome Maintenance</goCategory>
                    <goTermList type="go_cellular_component"/>
                    <goTermList type="go_biological_process">
                        <goTerm id="GO:0006468">
                            <description>protein amino acid phosphorylation</description>
                            <evidence>IDA</evidence>
                        </goTerm>
                        <goTerm id="GO:0000074">
                            <description>regulation of progression through cell cycle</description>
                            <evidence>NAS</evidence>
                        </goTerm>
                    </goTermList>
                    <goTermList type="go_molecular_function">
                        <goTerm id="GO:0005515">
                            <description>protein binding</description>
                            <evidence>IPI</evidence>
                        </goTerm>
                        <goTerm id="GO:0005524">
                            <description>ATP binding</description>
                            <evidence>NAS</evidence>
                        </goTerm>
                        <goTerm id="GO:0004707">
                            <description>MAP kinase activity</description>
                            <evidence>NAS</evidence>
                        </goTerm>
                    </goTermList>
                </feature>
                <feature name="APSP Hits" type="org.navigatorgl.feature.legacy.IntegerFeature">
                    <valuelist primaryIndex="0" mode="PRIMARY">
                        <value>2146</value>
                    </valuelist>
                </feature>
                <feature name="Description" type="org.navigatorgl.feature.legacy.StringFeature">
                    <valuelist primaryIndex="0" onlyShowPrimary="true">
                        <value>MAPK3 Mitogen-activated protein kinase 3 (EC 2.7.11.24) (Extracellular signal-regulated kinase 1) (ERK-1) (Insulin-stimulated MAP2 kinase) (MAP kinase 1) (MAPK 1) (p44-ERK1) (ERT2) (p44-MAPK) (Microtubule- associated protein 2 kinase).</value>
                    </valuelist>
                </feature>
                <feature name="Label" type="org.navigatorgl.feature.legacy.StringFeature">
                    <valuelist primaryIndex="0" onlyShowPrimary="true">
                        <value>MAPK3</value>
                    </valuelist>
                </feature>
            </featureList>
        </node>
        <node id="Q16665">
            <nodeAppearance>
                <label value="HIF1A" labelSource="Label" show="true" alpha="0.0" position="E"/>
                <position xPos="402.52722" yPos="173.0355" zPos="0.0" fixed="true"/>
                <advancedPosition xPos="0.0" yPos="0.0" zPos="0.0" xFixed="false" yFixed="false" zFixed="false"/>
                <color red="128" green="128" blue="128"/>
                <size width="8" height="8"/>
                <alpha value="1.0"/>
                <highlight highlighted="true" size="6">
                    <color red="0" green="204" blue="51"/>
                </highlight>
                <shape value="Ellipse"/>
            </nodeAppearance>
            <featureList>
                <feature name="GO Info" type="org.navigatorgl.feature.legacy.GOFeature">
                    <goCategory>C - Cellular Fate and Organization</goCategory>
                    <goTermList type="go_cellular_component">
                        <goTerm id="GO:0005634">
                            <description>nucleus</description>
                            <evidence>IDA</evidence>
                        </goTerm>
                    </goTermList>
                    <goTermList type="go_biological_process">
                        <goTerm id="GO:0001666">
                            <description>response to hypoxia</description>
                            <evidence>IDA</evidence>
                        </goTerm>
                        <goTerm id="GO:0007165">
                            <description>signal transduction</description>
                            <evidence>NAS</evidence>
                        </goTerm>
                        <goTerm id="GO:0006355">
                            <description>regulation of transcription, DNA-dependent</description>
                            <evidence>IDA</evidence>
                        </goTerm>
                        <goTerm id="GO:0045941">
                            <description>positive regulation of transcription</description>
                            <evidence>IDA</evidence>
                        </goTerm>
                        <goTerm id="GO:0042592">
                            <description>homeostasis</description>
                            <evidence>TAS</evidence>
                        </goTerm>
                    </goTermList>
                    <goTermList type="go_molecular_function">
                        <goTerm id="GO:0035035">
                            <description>histone acetyltransferase binding</description>
                            <evidence>IPI</evidence>
                        </goTerm>
                        <goTerm id="GO:0005515">
                            <description>protein binding</description>
                            <evidence>IPI</evidence>
                        </goTerm>
                        <goTerm id="GO:0046982">
                            <description>protein heterodimerization activity</description>
                            <evidence>IPI</evidence>
                        </goTerm>
                        <goTerm id="GO:0003705">
                            <description>RNA polymerase II transcription factor acti</description>
                            <evidence>TAS</evidence>
                        </goTerm>
                    </goTermList>
                </feature>
                <feature name="APSP Hits" type="org.navigatorgl.feature.legacy.IntegerFeature">
                    <valuelist primaryIndex="0" mode="PRIMARY">
                        <value>807</value>
                    </valuelist>
                </feature>
                <feature name="Description" type="org.navigatorgl.feature.legacy.StringFeature">
                    <valuelist primaryIndex="0" onlyShowPrimary="true">
                        <value>HIF1A Hypoxia-inducible factor 1 alpha (HIF-1 alpha) (HIF1 alpha) (ARNT- interacting protein) (Member of PAS protein 1) (Basic-helix-loop- helix-PAS protein MOP1).</value>
                    </valuelist>
                </feature>
                <feature name="Label" type="org.navigatorgl.feature.legacy.StringFeature">
                    <valuelist primaryIndex="0" onlyShowPrimary="true">
                        <value>HIF1A</value>
                    </valuelist>
                </feature>
            </featureList>
        </node>
        <node id="Q04206">
            <nodeAppearance>
                <label value="RELA" labelSource="Label" show="false" alpha="0.0" position="E"/>
                <position xPos="103.56308" yPos="130.2638" zPos="105.84355" fixed="false"/>
                <advancedPosition xPos="0.0" yPos="0.0" zPos="0.0" xFixed="false" yFixed="false" zFixed="false"/>
                <color red="128" green="128" blue="128"/>
                <size width="8" height="8"/>
                <alpha value="0.06"/>
                <highlight highlighted="false" size="6">
                    <color red="255" green="0" blue="0"/>
                </highlight>
                <shape value="Ellipse"/>
            </nodeAppearance>
            <featureList>
                <feature name="GO Info" type="org.navigatorgl.feature.legacy.GOFeature">
                    <goCategory>C - Cellular Fate and Organization</goCategory>
                    <goTermList type="go_cellular_component">
                        <goTerm id="GO:0005667">
                            <description>transcription factor complex</description>
                            <evidence>IDA</evidence>
                        </goTerm>
                        <goTerm id="GO:0005737">
                            <description>cytoplasm</description>
                            <evidence>IDA</evidence>
                        </goTerm>
                        <goTerm id="GO:0005634">
                            <description>nucleus</description>
                            <evidence>IDA</evidence>
                        </goTerm>
                    </goTermList>
                    <goTermList type="go_biological_process">
                        <goTerm id="GO:0006968">
                            <description>cellular defense response</description>
                            <evidence>NAS</evidence>
                        </goTerm>
                        <goTerm id="GO:0051607">
                            <description>defense response to virus</description>
                            <evidence>NAS</evidence>
                        </goTerm>
                        <goTerm id="GO:0051092">
                            <description>activation of NF-kappaB transcription factor</description>
                            <evidence>IDA</evidence>
                        </goTerm>
                        <goTerm id="GO:0006954">
                            <description>inflammatory response</description>
                            <evidence>IDA</evidence>
                        </goTerm>
                        <goTerm id="GO:0010033">
                            <description>response to organic substance</description>
                            <evidence>IDA</evidence>
                        </goTerm>
                        <goTerm id="GO:0010224">
                            <description>response to UV-B</description>
                            <evidence>IDA</evidence>
                        </goTerm>
                        <goTerm id="GO:0019221">
                            <description>cytokine and chemokine mediated signaling p</description>
                            <evidence>IDA</evidence>
                        </goTerm>
                        <goTerm id="GO:0006916">
                            <description>anti-apoptosis</description>
                            <evidence>IDA</evidence>
                        </goTerm>
                        <goTerm id="GO:0043123">
                            <description>positive regulation of I-kappaB kinase/NF-k</description>
                            <evidence>IEP</evidence>
                        </goTerm>
                    </goTermList>
                    <goTermList type="go_molecular_function">
                        <goTerm id="GO:0047485">
                            <description>protein N-terminus binding</description>
                            <evidence>IPI</evidence>
                        </goTerm>
                        <goTerm id="GO:0051059">
                            <description>NF-kappaB binding</description>
                            <evidence>IPI</evidence>
                        </goTerm>
                        <goTerm id="GO:0019901">
                            <description>protein kinase binding</description>
                            <evidence>IPI</evidence>
                        </goTerm>
                        <goTerm id="GO:0003705">
                            <description>RNA polymerase II transcription factor acti</description>
                            <evidence>IDA</evidence>
                        </goTerm>
                        <goTerm id="GO:0042301">
                            <description>phosphate binding</description>
                            <evidence>IDA</evidence>
                        </goTerm>
                        <goTerm id="GO:0004871">
                            <description>signal transducer activity</description>
                            <evidence>IEP</evidence>
                        </goTerm>
                        <goTerm id="GO:0042802">
                            <description>identical protein binding</description>
                            <evidence>IDA</evidence>
                        </goTerm>
                    </goTermList>
                </feature>
                <feature name="APSP Hits" type="org.navigatorgl.feature.legacy.IntegerFeature">
                    <valuelist primaryIndex="0" mode="PRIMARY">
                        <value>3507</value>
                    </valuelist>
                </feature>
                <feature name="Description" type="org.navigatorgl.feature.legacy.StringFeature">
                    <valuelist primaryIndex="0" onlyShowPrimary="true">
                        <value>RELA Transcription factor p65 (Nuclear factor NF-kappa-B p65 subunit).</value>
                    </valuelist>
                </feature>
                <feature name="Label" type="org.navigatorgl.feature.legacy.StringFeature">
                    <valuelist primaryIndex="0" onlyShowPrimary="true">
                        <value>RELA</value>
                    </valuelist>
                </feature>
            </featureList>
        </node>
        <node id="P04637">
            <nodeAppearance>
                <label value="TP53" labelSource="Label" show="false" alpha="0.0" position="E"/>
                <position xPos="138.19328" yPos="92.06645" zPos="193.49893" fixed="false"/>
                <advancedPosition xPos="0.0" yPos="0.0" zPos="0.0" xFixed="false" yFixed="false" zFixed="false"/>
                <color red="128" green="128" blue="128"/>
                <size width="8" height="8"/>
                <alpha value="0.06"/>
                <highlight highlighted="false" size="6">
                    <color red="255" green="0" blue="0"/>
                </highlight>
                <shape value="Ellipse"/>
            </nodeAppearance>
            <featureList>
                <feature name="GO Info" type="org.navigatorgl.feature.legacy.GOFeature">
                    <goCategory>D - Genome Maintenance</goCategory>
                    <goTermList type="go_cellular_component">
                        <goTerm id="GO:0005739">
                            <description>mitochondrion</description>
                            <evidence>IDA</evidence>
                        </goTerm>
                        <goTerm id="GO:0005737">
                            <description>cytoplasm</description>
                            <evidence>IDA</evidence>
                        </goTerm>
                        <goTerm id="GO:0005730">
                            <description>nucleolus</description>
                            <evidence>IDA</evidence>
                        </goTerm>
                        <goTerm id="GO:0005654">
                            <description>nucleoplasm</description>
                            <evidence>IDA</evidence>
                        </goTerm>
                        <goTerm id="GO:0005634">
                            <description>nucleus</description>
                            <evidence>IDA</evidence>
                        </goTerm>
                        <goTerm id="GO:0005626">
                            <description>insoluble fraction</description>
                            <evidence>IDA</evidence>
                        </goTerm>
                        <goTerm id="GO:0016363">
                            <description>nuclear matrix</description>
                            <evidence>IDA</evidence>
                        </goTerm>
                    </goTermList>
                    <goTermList type="go_biological_process">
                        <goTerm id="GO:0046902">
                            <description>regulation of mitochondrial membrane permea</description>
                            <evidence>TAS</evidence>
                        </goTerm>
                        <goTerm id="GO:0006355">
                            <description>regulation of transcription, DNA-dependent</description>
                            <evidence>IDA</evidence>
                        </goTerm>
                        <goTerm id="GO:0030308">
                            <description>negative regulation of cell growth</description>
                            <evidence>IMP</evidence>
                        </goTerm>
                        <goTerm id="GO:0051262">
                            <description>protein tetramerization</description>
                            <evidence>TAS</evidence>
                        </goTerm>
                        <goTerm id="GO:0008635">
                            <description>caspase activation via cytochrome c</description>
                            <evidence>IDA</evidence>
                        </goTerm>
                        <goTerm id="GO:0008283">
                            <description>cell proliferation</description>
                            <evidence>TAS</evidence>
                        </goTerm>
                        <goTerm id="GO:0007569">
                            <description>cell aging</description>
                            <evidence>IMP</evidence>
                        </goTerm>
                        <goTerm id="GO:0006915">
                            <description>apoptosis</description>
                            <evidence>IDA</evidence>
                        </goTerm>
                        <goTerm id="GO:0051097">
                            <description>negative regulation of helicase activity</description>
                            <evidence>TAS</evidence>
                        </goTerm>
                        <goTerm id="GO:0006974">
                            <description>response to DNA damage stimulus</description>
                            <evidence>IEP</evidence>
                        </goTerm>
                        <goTerm id="GO:0030154">
                            <description>cell differentiation</description>
                            <evidence>TAS</evidence>
                        </goTerm>
                        <goTerm id="GO:0042771">
                            <description>DNA damage response, signal transduction by</description>
                            <evidence>IDA</evidence>
                        </goTerm>
                        <goTerm id="GO:0008104">
                            <description>protein localization</description>
                            <evidence>IDA</evidence>
                        </goTerm>
                        <goTerm id="GO:0006461">
                            <description>protein complex assembly</description>
                            <evidence>IDA</evidence>
                        </goTerm>
                        <goTerm id="GO:0006284">
                            <description>base-excision repair</description>
                            <evidence>TAS</evidence>
                        </goTerm>
                        <goTerm id="GO:0007050">
                            <description>cell cycle arrest</description>
                            <evidence>TAS</evidence>
                        </goTerm>
                        <goTerm id="GO:0006289">
                            <description>nucleotide-excision repair</description>
                            <evidence>IMP</evidence>
                        </goTerm>
                        <goTerm id="GO:0000074">
                            <description>regulation of progression through cell cycle</description>
                            <evidence>TAS</evidence>
                        </goTerm>
                    </goTermList>
                    <goTermList type="go_molecular_function">
                        <goTerm id="GO:0004518">
                            <description>nuclease activity</description>
                            <evidence>TAS</evidence>
                        </goTerm>
                        <goTerm id="GO:0003700">
                            <description>transcription factor activity</description>
                            <evidence>IDA</evidence>
                        </goTerm>
                        <goTerm id="GO:0047485">
                            <description>protein N-terminus binding</description>
                            <evidence>IPI</evidence>
                        </goTerm>
                        <goTerm id="GO:0046982">
                            <description>protein heterodimerization activity</description>
                            <evidence>IPI</evidence>
                        </goTerm>
                        <goTerm id="GO:0005507">
                            <description>copper ion binding</description>
                            <evidence>IDA</evidence>
                        </goTerm>
                        <goTerm id="GO:0008270">
                            <description>zinc ion binding</description>
                            <evidence>TAS</evidence>
                        </goTerm>
                        <goTerm id="GO:0019899">
                            <description>enzyme binding</description>
                            <evidence>IPI</evidence>
                        </goTerm>
                        <goTerm id="GO:0005524">
                            <description>ATP binding</description>
                            <evidence>IDA</evidence>
                        </goTerm>
                        <goTerm id="GO:0000739">
                            <description>DNA strand annealing activity</description>
                            <evidence>IDA</evidence>
                        </goTerm>
                    </goTermList>
                </feature>
                <feature name="APSP Hits" type="org.navigatorgl.feature.legacy.IntegerFeature">
                    <valuelist primaryIndex="0" mode="PRIMARY">
                        <value>5289</value>
                    </valuelist>
                </feature>
                <feature name="Description" type="org.navigatorgl.feature.legacy.StringFeature">
                    <valuelist primaryIndex="0" onlyShowPrimary="true">
                        <value>TP53 Cellular tumor antigen p53 (Tumor suppressor p53) (Phosphoprotein p53) (Antigen NY-CO-13).</value>
                    </valuelist>
                </feature>
                <feature name="Label" type="org.navigatorgl.feature.legacy.StringFeature">
                    <valuelist primaryIndex="0" onlyShowPrimary="true">
                        <value>TP53</value>
                    </valuelist>
                </feature>
            </featureList>
        </node>
        <node id="Q6IQ23">
            <nodeAppearance>
                <label value="PLEKHA7" labelSource="Label" show="false" alpha="0.0" position="E"/>
                <position xPos="153.91312" yPos="-72.72841" zPos="-54.20514" fixed="false"/>
                <advancedPosition xPos="0.0" yPos="0.0" zPos="0.0" xFixed="false" yFixed="false" zFixed="false"/>
                <color red="128" green="128" blue="128"/>
                <size width="8" height="8"/>
                <alpha value="0.06"/>
                <highlight highlighted="false" size="6">
                    <color red="255" green="0" blue="0"/>
                </highlight>
                <shape value="Ellipse"/>
            </nodeAppearance>
            <featureList>
                <feature name="GO Info" type="org.navigatorgl.feature.legacy.GOFeature">
                    <goCategory/>
                    <goTermList type="go_cellular_component"/>
                    <goTermList type="go_biological_process"/>
                    <goTermList type="go_molecular_function"/>
                </feature>
                <feature name="APSP Hits" type="org.navigatorgl.feature.legacy.IntegerFeature">
                    <valuelist primaryIndex="0" mode="PRIMARY">
                        <value>529</value>
                    </valuelist>
                </feature>
                <feature name="Description" type="org.navigatorgl.feature.legacy.StringFeature">
                    <valuelist primaryIndex="0" onlyShowPrimary="true">
                        <value>PLEKHA7 Pleckstrin homology domain containing, family A member 7.</value>
                    </valuelist>
                </feature>
                <feature name="Label" type="org.navigatorgl.feature.legacy.StringFeature">
                    <valuelist primaryIndex="0" onlyShowPrimary="true">
                        <value>PLEKHA7</value>
                    </valuelist>
                </feature>
            </featureList>
        </node>
        <node id="P31350">
            <nodeAppearance>
                <label value="RRM2" labelSource="Label" show="false" alpha="0.0" position="E"/>
                <position xPos="189.20859" yPos="-21.177155" zPos="145.00667" fixed="false"/>
                <advancedPosition xPos="0.0" yPos="0.0" zPos="0.0" xFixed="false" yFixed="false" zFixed="false"/>
                <color red="128" green="128" blue="128"/>
                <size width="8" height="8"/>
                <alpha value="0.06"/>
                <highlight highlighted="false" size="6">
                    <color red="255" green="0" blue="0"/>
                </highlight>
                <shape value="Ellipse"/>
            </nodeAppearance>
            <featureList>
                <feature name="GO Info" type="org.navigatorgl.feature.legacy.GOFeature">
                    <goCategory>D - Genome Maintenance</goCategory>
                    <goTermList type="go_cellular_component">
                        <goTerm id="GO:0005737">
                            <description>cytoplasm</description>
                            <evidence>NAS</evidence>
                        </goTerm>
                    </goTermList>
                    <goTermList type="go_biological_process">
                        <goTerm id="GO:0006260">
                            <description>DNA replication</description>
                            <evidence>NAS</evidence>
                        </goTerm>
                    </goTermList>
                    <goTermList type="go_molecular_function">
                        <goTerm id="GO:0004748">
                            <description>ribonucleoside-diphosphate reductase activity</description>
                            <evidence>NAS</evidence>
                        </goTerm>
                    </goTermList>
                </feature>
                <feature name="APSP Hits" type="org.navigatorgl.feature.legacy.IntegerFeature">
                    <valuelist primaryIndex="0" mode="PRIMARY">
                        <value>522</value>
                    </valuelist>
                </feature>
                <feature name="Description" type="org.navigatorgl.feature.legacy.StringFeature">
                    <valuelist primaryIndex="0" onlyShowPrimary="true">
                        <value>RRM2 Ribonucleoside-diphosphate reductase M2 subunit (EC 1.17.4.1) (Ribonucleotide reductase small subunit) (Ribonucleotide reductase small chain).</value>
                    </valuelist>
                </feature>
                <feature name="Label" type="org.navigatorgl.feature.legacy.StringFeature">
                    <valuelist primaryIndex="0" onlyShowPrimary="true">
                        <value>RRM2</value>
                    </valuelist>
                </feature>
            </featureList>
        </node>
        <node id="Q15583">
            <nodeAppearance>
                <label value="TGIF" labelSource="Label" show="false" alpha="0.0" position="E"/>
                <position xPos="16.492601" yPos="138.11455" zPos="-205.74948" fixed="false"/>
                <advancedPosition xPos="0.0" yPos="0.0" zPos="0.0" xFixed="false" yFixed="false" zFixed="false"/>
                <color red="128" green="128" blue="128"/>
                <size width="8" height="8"/>
                <alpha value="0.06"/>
                <highlight highlighted="false" size="6">
                    <color red="255" green="0" blue="0"/>
                </highlight>
                <shape value="Ellipse"/>
            </nodeAppearance>
            <featureList>
                <feature name="GO Info" type="org.navigatorgl.feature.legacy.GOFeature">
                    <goCategory>T - Transcription</goCategory>
                    <goTermList type="go_cellular_component"/>
                    <goTermList type="go_biological_process">
                        <goTerm id="GO:0007275">
                            <description>development</description>
                            <evidence>TAS</evidence>
                        </goTerm>
                        <goTerm id="GO:0000122">
                            <description>negative regulation of transcription from R</description>
                            <evidence>TAS</evidence>
                        </goTerm>
                    </goTermList>
                    <goTermList type="go_molecular_function">
                        <goTerm id="GO:0003700">
                            <description>transcription factor activity</description>
                            <evidence>TAS</evidence>
                        </goTerm>
                        <goTerm id="GO:0003714">
                            <description>transcription corepressor activity</description>
                            <evidence>TAS</evidence>
                        </goTerm>
                    </goTermList>
                </feature>
                <feature name="APSP Hits" type="org.navigatorgl.feature.legacy.IntegerFeature">
                    <valuelist primaryIndex="0" mode="PRIMARY">
                        <value>624</value>
                    </valuelist>
                </feature>
                <feature name="Description" type="org.navigatorgl.feature.legacy.StringFeature">
                    <valuelist primaryIndex="0" onlyShowPrimary="true">
                        <value>TGIF 5'-TG-3'-interacting factor (Homeobox protein TGIF).</value>
                    </valuelist>
                </feature>
                <feature name="Label" type="org.navigatorgl.feature.legacy.StringFeature">
                    <valuelist primaryIndex="0" onlyShowPrimary="true">
                        <value>TGIF</value>
                    </valuelist>
                </feature>
            </featureList>
        </node>
        <node id="Q09472">
            <nodeAppearance>
                <label value="EP300" labelSource="Label" show="true" alpha="0.0" position="S"/>
                <position xPos="328.6612" yPos="298.77783" zPos="0.0" fixed="true"/>
                <advancedPosition xPos="0.0" yPos="0.0" zPos="0.0" xFixed="false" yFixed="false" zFixed="false"/>
                <color red="128" green="128" blue="128"/>
                <size width="8" height="8"/>
                <alpha value="1.0"/>
                <highlight highlighted="true" size="6">
                    <color red="255" green="0" blue="51"/>
                </highlight>
                <shape value="Ellipse"/>
            </nodeAppearance>
            <featureList>
                <feature name="GO Info" type="org.navigatorgl.feature.legacy.GOFeature">
                    <goCategory>C - Cellular Fate and Organization</goCategory>
                    <goTermList type="go_cellular_component">
                        <goTerm id="GO:0005634">
                            <description>nucleus</description>
                            <evidence>IDA</evidence>
                        </goTerm>
                    </goTermList>
                    <goTermList type="go_biological_process">
                        <goTerm id="GO:0001666">
                            <description>response to hypoxia</description>
                            <evidence>IDA</evidence>
                        </goTerm>
                        <goTerm id="GO:0007165">
                            <description>signal transduction</description>
                            <evidence>NAS</evidence>
                        </goTerm>
                        <goTerm id="GO:0051091">
                            <description>positive regulation of transcription factor</description>
                            <evidence>IDA</evidence>
                        </goTerm>
                        <goTerm id="GO:0006915">
                            <description>apoptosis</description>
                            <evidence>IMP</evidence>
                        </goTerm>
                        <goTerm id="GO:0042592">
                            <description>homeostasis</description>
                            <evidence>TAS</evidence>
                        </goTerm>
                        <goTerm id="GO:0045449">
                            <description>regulation of transcription</description>
                            <evidence>IDA</evidence>
                        </goTerm>
                        <goTerm id="GO:0007399">
                            <description>nervous system development</description>
                            <evidence>TAS</evidence>
                        </goTerm>
                    </goTermList>
                    <goTermList type="go_molecular_function">
                        <goTerm id="GO:0003700">
                            <description>transcription factor activity</description>
                            <evidence>TAS</evidence>
                        </goTerm>
                        <goTerm id="GO:0003713">
                            <description>transcription coactivator activity</description>
                            <evidence>IDA</evidence>
                        </goTerm>
                        <goTerm id="GO:0008022">
                            <description>protein C-terminus binding</description>
                            <evidence>TAS</evidence>
                        </goTerm>
                        <goTerm id="GO:0004402">
                            <description>histone acetyltransferase activity</description>
                            <evidence>IDA</evidence>
                        </goTerm>
                        <goTerm id="GO:0008134">
                            <description>transcription factor binding</description>
                            <evidence>IPI</evidence>
                        </goTerm>
                    </goTermList>
                </feature>
                <feature name="APSP Hits" type="org.navigatorgl.feature.legacy.IntegerFeature">
                    <valuelist primaryIndex="0" mode="PRIMARY">
                        <value>6592</value>
                    </valuelist>
                </feature>
                <feature name="Description" type="org.navigatorgl.feature.legacy.StringFeature">
                    <valuelist primaryIndex="0" onlyShowPrimary="true">
                        <value>EP300 Histone acetyltransferase p300 (EC 2.3.1.48) (E1A-associated protein p300).</value>
                    </valuelist>
                </feature>
                <feature name="Label" type="org.navigatorgl.feature.legacy.StringFeature">
                    <valuelist primaryIndex="0" onlyShowPrimary="true">
                        <value>EP300</value>
                    </valuelist>
                </feature>
            </featureList>
        </node>
        <node id="P11388">
            <nodeAppearance>
                <label value="TOP2A" labelSource="Label" show="true" alpha="0.0" position="E"/>
                <position xPos="353.2832" yPos="256.86374" zPos="0.0" fixed="true"/>
                <advancedPosition xPos="0.0" yPos="0.0" zPos="0.0" xFixed="false" yFixed="false" zFixed="false"/>
                <color red="128" green="128" blue="128"/>
                <size width="8" height="8"/>
                <alpha value="1.0"/>
                <highlight highlighted="true" size="6">
                    <color red="0" green="204" blue="51"/>
                </highlight>
                <shape value="Ellipse"/>
            </nodeAppearance>
            <featureList>
                <feature name="GO Info" type="org.navigatorgl.feature.legacy.GOFeature">
                    <goCategory>D - Genome Maintenance</goCategory>
                    <goTermList type="go_cellular_component">
                        <goTerm id="GO:0043234">
                            <description>protein complex</description>
                            <evidence>IPI</evidence>
                        </goTerm>
                        <goTerm id="GO:0009330">
                            <description>DNA topoisomerase complex (ATP-hydrolyzing)</description>
                            <evidence>IDA</evidence>
                        </goTerm>
                        <goTerm id="GO:0005654">
                            <description>nucleoplasm</description>
                            <evidence>IDA</evidence>
                        </goTerm>
                        <goTerm id="GO:0005634">
                            <description>nucleus</description>
                            <evidence>IDA</evidence>
                        </goTerm>
                    </goTermList>
                    <goTermList type="go_biological_process">
                        <goTerm id="GO:0045870">
                            <description>positive regulation of retroviral genome re</description>
                            <evidence>IMP</evidence>
                        </goTerm>
                        <goTerm id="GO:0006260">
                            <description>DNA replication</description>
                            <evidence>NAS</evidence>
                        </goTerm>
                        <goTerm id="GO:0043065">
                            <description>positive regulation of apoptosis</description>
                            <evidence>IDA</evidence>
                        </goTerm>
                        <goTerm id="GO:0007059">
                            <description>chromosome segregation</description>
                            <evidence>IMP</evidence>
                        </goTerm>
                        <goTerm id="GO:0006281">
                            <description>DNA repair</description>
                            <evidence>NAS</evidence>
                        </goTerm>
                        <goTerm id="GO:0048015">
                            <description>phosphoinositide-mediated signaling</description>
                            <evidence>NAS</evidence>
                        </goTerm>
                        <goTerm id="GO:0030263">
                            <description>apoptotic chromosome condensation</description>
                            <evidence>IDA</evidence>
                        </goTerm>
                        <goTerm id="GO:0006266">
                            <description>DNA ligation</description>
                            <evidence>IDA</evidence>
                        </goTerm>
                    </goTermList>
                    <goTermList type="go_molecular_function">
                        <goTerm id="GO:0043130">
                            <description>ubiquitin binding</description>
                            <evidence>IMP</evidence>
                        </goTerm>
                        <goTerm id="GO:0003918">
                            <description>DNA topoisomerase (ATP-hydrolyzing) activity</description>
                            <evidence>IDA</evidence>
                        </goTerm>
                        <goTerm id="GO:0042826">
                            <description>histone deacetylase binding</description>
                            <evidence>IPI</evidence>
                        </goTerm>
                        <goTerm id="GO:0046982">
                            <description>protein heterodimerization activity</description>
                            <evidence>IPI</evidence>
                        </goTerm>
                        <goTerm id="GO:0003682">
                            <description>chromatin binding</description>
                            <evidence>IDA</evidence>
                        </goTerm>
                        <goTerm id="GO:0008144">
                            <description>drug binding</description>
                            <evidence>IDA</evidence>
                        </goTerm>
                        <goTerm id="GO:0005080">
                            <description>protein kinase C binding</description>
                            <evidence>IPI</evidence>
                        </goTerm>
                        <goTerm id="GO:0008022">
                            <description>protein C-terminus binding</description>
                            <evidence>IPI</evidence>
                        </goTerm>
                        <goTerm id="GO:0003677">
                            <description>DNA binding</description>
                            <evidence>IDA</evidence>
                        </goTerm>
                        <goTerm id="GO:0042803">
                            <description>protein homodimerization activity</description>
                            <evidence>IPI</evidence>
                        </goTerm>
                        <goTerm id="GO:0008094">
                            <description>DNA-dependent ATPase activity</description>
                            <evidence>IDA</evidence>
                        </goTerm>
                    </goTermList>
                </feature>
                <feature name="APSP Hits" type="org.navigatorgl.feature.legacy.IntegerFeature">
                    <valuelist primaryIndex="0" mode="PRIMARY">
                        <value>1153</value>
                    </valuelist>
                </feature>
                <feature name="Description" type="org.navigatorgl.feature.legacy.StringFeature">
                    <valuelist primaryIndex="0" onlyShowPrimary="true">
                        <value>TOP2A DNA topoisomerase 2-alpha (EC 5.99.1.3) (DNA topoisomerase II, alpha isozyme).</value>
                    </valuelist>
                </feature>
                <feature name="Label" type="org.navigatorgl.feature.legacy.StringFeature">
                    <valuelist primaryIndex="0" onlyShowPrimary="true">
                        <value>TOP2A</value>
                    </valuelist>
                </feature>
            </featureList>
        </node>
        <node id="Q13503">
            <nodeAppearance>
                <label value="SURB7" labelSource="Label" show="false" alpha="0.0" position="E"/>
                <position xPos="121.00706" yPos="1.2668624" zPos="186.534" fixed="false"/>
                <advancedPosition xPos="0.0" yPos="0.0" zPos="0.0" xFixed="false" yFixed="false" zFixed="false"/>
                <color red="128" green="128" blue="128"/>
                <size width="8" height="8"/>
                <alpha value="0.06"/>
                <highlight highlighted="false" size="6">
                    <color red="255" green="0" blue="0"/>
                </highlight>
                <shape value="Ellipse"/>
            </nodeAppearance>
            <featureList>
                <feature name="GO Info" type="org.navigatorgl.feature.legacy.GOFeature">
                    <goCategory>T - Transcription</goCategory>
                    <goTermList type="go_cellular_component">
                        <goTerm id="GO:0000119">
                            <description>mediator complex</description>
                            <evidence>IDA</evidence>
                        </goTerm>
                        <goTerm id="GO:0005665">
                            <description>DNA-directed RNA polymerase II, core complex</description>
                            <evidence>TAS</evidence>
                        </goTerm>
                    </goTermList>
                    <goTermList type="go_biological_process">
                        <goTerm id="GO:0045944">
                            <description>positive regulation of transcription from R</description>
                            <evidence>IDA</evidence>
                        </goTerm>
                    </goTermList>
                    <goTermList type="go_molecular_function">
                        <goTerm id="GO:0003899">
                            <description>DNA-directed RNA polymerase activity</description>
                            <evidence>TAS</evidence>
                        </goTerm>
                        <goTerm id="GO:0003702">
                            <description>RNA polymerase II transcription factor acti</description>
                            <evidence>TAS</evidence>
                        </goTerm>
                        <goTerm id="GO:0003713">
                            <description>transcription coactivator activity</description>
                            <evidence>IDA</evidence>
                        </goTerm>
                    </goTermList>
                </feature>
                <feature name="APSP Hits" type="org.navigatorgl.feature.legacy.IntegerFeature">
                    <valuelist primaryIndex="0" mode="PRIMARY">
                        <value>575</value>
                    </valuelist>
                </feature>
                <feature name="Description" type="org.navigatorgl.feature.legacy.StringFeature">
                    <valuelist primaryIndex="0" onlyShowPrimary="true">
                        <value>SURB7 Mediator of RNA polymerase II transcription subunit 21 (RNA polymerase II holoenzyme component SRB7) (RNAPII complex component SRB7).</value>
                    </valuelist>
                </feature>
                <feature name="Label" type="org.navigatorgl.feature.legacy.StringFeature">
                    <valuelist primaryIndex="0" onlyShowPrimary="true">
                        <value>SURB7</value>
                    </valuelist>
                </feature>
            </featureList>
        </node>
        <node id="P11387">
            <nodeAppearance>
                <label value="TOP1" labelSource="Label" show="false" alpha="0.0" position="E"/>
                <position xPos="8.180041" yPos="99.15438" zPos="35.571224" fixed="false"/>
                <advancedPosition xPos="0.0" yPos="0.0" zPos="0.0" xFixed="false" yFixed="false" zFixed="false"/>
                <color red="128" green="128" blue="128"/>
                <size width="8" height="8"/>
                <alpha value="0.06"/>
                <highlight highlighted="false" size="6">
                    <color red="255" green="0" blue="0"/>
                </highlight>
                <shape value="Ellipse"/>
            </nodeAppearance>
            <featureList>
                <feature name="GO Info" type="org.navigatorgl.feature.legacy.GOFeature">
                    <goCategory>D - Genome Maintenance</goCategory>
                    <goTermList type="go_cellular_component">
                        <goTerm id="GO:0005730">
                            <description>nucleolus</description>
                            <evidence>IDA</evidence>
                        </goTerm>
                        <goTerm id="GO:0005654">
                            <description>nucleoplasm</description>
                            <evidence>IDA</evidence>
                        </goTerm>
                        <goTerm id="GO:0005634">
                            <description>nucleus</description>
                            <evidence>IDA</evidence>
                        </goTerm>
                    </goTermList>
                    <goTermList type="go_biological_process"/>
                    <goTermList type="go_molecular_function">
                        <goTerm id="GO:0005515">
                            <description>protein binding</description>
                            <evidence>IPI</evidence>
                        </goTerm>
                        <goTerm id="GO:0003917">
                            <description>DNA topoisomerase type I activity</description>
                            <evidence>TAS</evidence>
                        </goTerm>
                        <goTerm id="GO:0003682">
                            <description>chromatin binding</description>
                            <evidence>IDA</evidence>
                        </goTerm>
                    </goTermList>
                </feature>
                <feature name="APSP Hits" type="org.navigatorgl.feature.legacy.IntegerFeature">
                    <valuelist primaryIndex="0" mode="PRIMARY">
                        <value>552</value>
                    </valuelist>
                </feature>
                <feature name="Description" type="org.navigatorgl.feature.legacy.StringFeature">
                    <valuelist primaryIndex="0" onlyShowPrimary="true">
                        <value>TOP1 DNA topoisomerase 1 (EC 5.99.1.2) (DNA topoisomerase I).</value>
                    </valuelist>
                </feature>
                <feature name="Label" type="org.navigatorgl.feature.legacy.StringFeature">
                    <valuelist primaryIndex="0" onlyShowPrimary="true">
                        <value>TOP1</value>
                    </valuelist>
                </feature>
            </featureList>
        </node>
        <node id="P35222">
            <nodeAppearance>
                <label value="CTNNB1" labelSource="Label" show="true" alpha="0.0" position="S"/>
                <position xPos="176.10202" yPos="183.64307" zPos="-70.384735" fixed="true"/>
                <advancedPosition xPos="0.0" yPos="0.0" zPos="0.0" xFixed="false" yFixed="false" zFixed="false"/>
                <color red="128" green="128" blue="128"/>
                <size width="20" height="20"/>
                <alpha value="1.0"/>
                <highlight highlighted="true" size="6">
                    <color red="255" green="0" blue="51"/>
                </highlight>
                <shape value="Diamond"/>
            </nodeAppearance>
            <featureList>
                <feature name="GO Info" type="org.navigatorgl.feature.legacy.GOFeature">
                    <goCategory>C - Cellular Fate and Organization</goCategory>
                    <goTermList type="go_cellular_component">
                        <goTerm id="GO:0005886">
                            <description>plasma membrane</description>
                            <evidence>TAS</evidence>
                        </goTerm>
                        <goTerm id="GO:0005634">
                            <description>nucleus</description>
                            <evidence>TAS</evidence>
                        </goTerm>
                        <goTerm id="GO:0005856">
                            <description>cytoskeleton</description>
                            <evidence>TAS</evidence>
                        </goTerm>
                        <goTerm id="GO:0016328">
                            <description>lateral plasma membrane</description>
                            <evidence>IDA</evidence>
                        </goTerm>
                    </goTermList>
                    <goTermList type="go_biological_process">
                        <goTerm id="GO:0045893">
                            <description>positive regulation of transcription, DNA-d</description>
                            <evidence>NAS</evidence>
                        </goTerm>
                        <goTerm id="GO:0030521">
                            <description>androgen receptor signaling pathway</description>
                            <evidence>NAS</evidence>
                        </goTerm>
                    </goTermList>
                    <goTermList type="go_molecular_function">
                        <goTerm id="GO:0005515">
                            <description>protein binding</description>
                            <evidence>IPI</evidence>
                        </goTerm>
                        <goTerm id="GO:0003713">
                            <description>transcription coactivator activity</description>
                            <evidence>NAS</evidence>
                        </goTerm>
                        <goTerm id="GO:0050681">
                            <description>androgen receptor binding</description>
                            <evidence>NAS</evidence>
                        </goTerm>
                        <goTerm id="GO:0004871">
                            <description>signal transducer activity</description>
                            <evidence>NAS</evidence>
                        </goTerm>
                    </goTermList>
                </feature>
                <feature name="APSP Hits" type="org.navigatorgl.feature.legacy.IntegerFeature">
                    <valuelist primaryIndex="0" mode="PRIMARY">
                        <value>62554</value>
                    </valuelist>
                </feature>
                <feature name="Description" type="org.navigatorgl.feature.legacy.StringFeature">
                    <valuelist primaryIndex="0" onlyShowPrimary="true">
                        <value>CTNNB1 Catenin beta-1 (Beta-catenin).</value>
                    </valuelist>
                </feature>
                <feature name="Label" type="org.navigatorgl.feature.legacy.StringFeature">
                    <valuelist primaryIndex="0" onlyShowPrimary="true">
                        <value>CTNNB1</value>
                    </valuelist>
                </feature>
            </featureList>
        </node>
        <node id="P84022">
            <nodeAppearance>
                <label value="SMAD3" labelSource="Label" show="true" alpha="0.0" position="W"/>
                <position xPos="-145.50574" yPos="258.9854" zPos="0.0" fixed="true"/>
                <advancedPosition xPos="0.0" yPos="0.0" zPos="0.0" xFixed="false" yFixed="false" zFixed="false"/>
                <color red="128" green="128" blue="128"/>
                <size width="8" height="8"/>
                <alpha value="1.0"/>
                <highlight highlighted="true" size="6">
                    <color red="0" green="204" blue="51"/>
                </highlight>
                <shape value="Ellipse"/>
            </nodeAppearance>
            <featureList>
                <feature name="GO Info" type="org.navigatorgl.feature.legacy.GOFeature">
                    <goCategory>T - Transcription</goCategory>
                    <goTermList type="go_cellular_component">
                        <goTerm id="GO:0005622">
                            <description>intracellular</description>
                            <evidence>IC</evidence>
                        </goTerm>
                    </goTermList>
                    <goTermList type="go_biological_process">
                        <goTerm id="GO:0006366">
                            <description>transcription from RNA polymerase II promoter</description>
                            <evidence>TAS</evidence>
                        </goTerm>
                        <goTerm id="GO:0007179">
                            <description>transforming growth factor beta receptor si</description>
                            <evidence>TAS</evidence>
                        </goTerm>
                    </goTermList>
                    <goTermList type="go_molecular_function">
                        <goTerm id="GO:0005515">
                            <description>protein binding</description>
                            <evidence>IPI</evidence>
                        </goTerm>
                        <goTerm id="GO:0003700">
                            <description>transcription factor activity</description>
                            <evidence>TAS</evidence>
                        </goTerm>
                    </goTermList>
                </feature>
                <feature name="APSP Hits" type="org.navigatorgl.feature.legacy.IntegerFeature">
                    <valuelist primaryIndex="0" mode="PRIMARY">
                        <value>3075</value>
                    </valuelist>
                </feature>
                <feature name="Description" type="org.navigatorgl.feature.legacy.StringFeature">
                    <valuelist primaryIndex="0" onlyShowPrimary="true">
                        <value>SMAD3 Mothers against decapentaplegic homolog 3 (SMAD 3) (Mothers against DPP homolog 3) (Mad3) (hMAD-3) (JV15-2) (hSMAD3).</value>
                    </valuelist>
                </feature>
                <feature name="Label" type="org.navigatorgl.feature.legacy.StringFeature">
                    <valuelist primaryIndex="0" onlyShowPrimary="true">
                        <value>SMAD3</value>
                    </valuelist>
                </feature>
            </featureList>
        </node>
        <node id="Q13501">
            <nodeAppearance>
                <label value="SQSTM1" labelSource="Label" show="false" alpha="0.0" position="E"/>
                <position xPos="140.36838" yPos="57.955154" zPos="69.360825" fixed="false"/>
                <advancedPosition xPos="0.0" yPos="0.0" zPos="0.0" xFixed="false" yFixed="false" zFixed="false"/>
                <color red="128" green="128" blue="128"/>
                <size width="8" height="8"/>
                <alpha value="0.06"/>
                <highlight highlighted="false" size="6">
                    <color red="255" green="0" blue="0"/>
                </highlight>
                <shape value="Ellipse"/>
            </nodeAppearance>
            <featureList>
                <feature name="GO Info" type="org.navigatorgl.feature.legacy.GOFeature">
                    <goCategory>C - Cellular Fate and Organization</goCategory>
                    <goTermList type="go_cellular_component">
                        <goTerm id="GO:0005829">
                            <description>cytosol</description>
                            <evidence>TAS</evidence>
                        </goTerm>
                    </goTermList>
                    <goTermList type="go_biological_process">
                        <goTerm id="GO:0007242">
                            <description>intracellular signaling cascade</description>
                            <evidence>TAS</evidence>
                        </goTerm>
                        <goTerm id="GO:0006511">
                            <description>ubiquitin-dependent protein catabolism</description>
                            <evidence>TAS</evidence>
                        </goTerm>
                        <goTerm id="GO:0008104">
                            <description>protein localization</description>
                            <evidence>TAS</evidence>
                        </goTerm>
                        <goTerm id="GO:0045944">
                            <description>positive regulation of transcription from R</description>
                            <evidence>TAS</evidence>
                        </goTerm>
                        <goTerm id="GO:0016197">
                            <description>endosome transport</description>
                            <evidence>TAS</evidence>
                        </goTerm>
                        <goTerm id="GO:0006950">
                            <description>response to stress</description>
                            <evidence>TAS</evidence>
                        </goTerm>
                        <goTerm id="GO:0043122">
                            <description>regulation of I-kappaB kinase/NF-kappaB cas</description>
                            <evidence>IMP</evidence>
                        </goTerm>
                    </goTermList>
                    <goTermList type="go_molecular_function">
                        <goTerm id="GO:0005515">
                            <description>protein binding</description>
                            <evidence>IPI</evidence>
                        </goTerm>
                        <goTerm id="GO:0043130">
                            <description>ubiquitin binding</description>
                            <evidence>IDA</evidence>
                        </goTerm>
                        <goTerm id="GO:0030971">
                            <description>receptor tyrosine kinase binding</description>
                            <evidence>TAS</evidence>
                        </goTerm>
                        <goTerm id="GO:0019901">
                            <description>protein kinase binding</description>
                            <evidence>IDA</evidence>
                        </goTerm>
                        <goTerm id="GO:0042169">
                            <description>SH2 domain binding</description>
                            <evidence>IDA</evidence>
                        </goTerm>
                    </goTermList>
                </feature>
                <feature name="APSP Hits" type="org.navigatorgl.feature.legacy.IntegerFeature">
                    <valuelist primaryIndex="0" mode="PRIMARY">
                        <value>862</value>
                    </valuelist>
                </feature>
                <feature name="Description" type="org.navigatorgl.feature.legacy.StringFeature">
                    <valuelist primaryIndex="0" onlyShowPrimary="true">
                        <value>SQSTM1 Sequestosome-1 (Phosphotyrosine-independent ligand for the Lck SH2 domain of 62 kDa) (Ubiquitin-binding protein p62) (EBI3-associated protein of 60 kDa) (p60) (EBIAP).</value>
                    </valuelist>
                </feature>
                <feature name="Label" type="org.navigatorgl.feature.legacy.StringFeature">
                    <valuelist primaryIndex="0" onlyShowPrimary="true">
                        <value>SQSTM1</value>
                    </valuelist>
                </feature>
            </featureList>
        </node>
        <node id="P35221">
            <nodeAppearance>
                <label value="CTNNA1" labelSource="Label" show="false" alpha="0.0" position="E"/>
                <position xPos="53.461452" yPos="40.73406" zPos="-247.55804" fixed="false"/>
                <advancedPosition xPos="0.0" yPos="0.0" zPos="0.0" xFixed="false" yFixed="false" zFixed="false"/>
                <color red="128" green="128" blue="128"/>
                <size width="8" height="8"/>
                <alpha value="0.06"/>
                <highlight highlighted="false" size="6">
                    <color red="255" green="0" blue="0"/>
                </highlight>
                <shape value="Ellipse"/>
            </nodeAppearance>
            <featureList>
                <feature name="GO Info" type="org.navigatorgl.feature.legacy.GOFeature">
                    <goCategory>C - Cellular Fate and Organization</goCategory>
                    <goTermList type="go_cellular_component"/>
                    <goTermList type="go_biological_process">
                        <goTerm id="GO:0043297">
                            <description>apical junction assembly</description>
                            <evidence>NAS</evidence>
                        </goTerm>
                        <goTerm id="GO:0007155">
                            <description>cell adhesion</description>
                            <evidence>NAS</evidence>
                        </goTerm>
                    </goTermList>
                    <goTermList type="go_molecular_function">
                        <goTerm id="GO:0005515">
                            <description>protein binding</description>
                            <evidence>IPI</evidence>
                        </goTerm>
                        <goTerm id="GO:0017166">
                            <description>vinculin binding</description>
                            <evidence>IPI</evidence>
                        </goTerm>
                    </goTermList>
                </feature>
                <feature name="APSP Hits" type="org.navigatorgl.feature.legacy.IntegerFeature">
                    <valuelist primaryIndex="0" mode="PRIMARY">
                        <value>919</value>
                    </valuelist>
                </feature>
                <feature name="Description" type="org.navigatorgl.feature.legacy.StringFeature">
                    <valuelist primaryIndex="0" onlyShowPrimary="true">
                        <value>CTNNA1 Catenin alpha-1 (Cadherin-associated protein) (Alpha E-catenin) (NY- REN-13 antigen).</value>
                    </valuelist>
                </feature>
                <feature name="Label" type="org.navigatorgl.feature.legacy.StringFeature">
                    <valuelist primaryIndex="0" onlyShowPrimary="true">
                        <value>CTNNA1</value>
                    </valuelist>
                </feature>
            </featureList>
        </node>
        <node id="Q9Y265">
            <nodeAppearance>
                <label value="RUVBL1" labelSource="Label" show="false" alpha="0.0" position="E"/>
                <position xPos="179.15758" yPos="102.62252" zPos="-398.15594" fixed="false"/>
                <advancedPosition xPos="0.0" yPos="0.0" zPos="0.0" xFixed="false" yFixed="false" zFixed="false"/>
                <color red="128" green="128" blue="128"/>
                <size width="8" height="8"/>
                <alpha value="0.06"/>
                <highlight highlighted="false" size="6">
                    <color red="255" green="0" blue="0"/>
                </highlight>
                <shape value="Ellipse"/>
            </nodeAppearance>
            <featureList>
                <feature name="GO Info" type="org.navigatorgl.feature.legacy.GOFeature">
                    <goCategory>D - Genome Maintenance</goCategory>
                    <goTermList type="go_cellular_component">
                        <goTerm id="GO:0035267">
                            <description>TIP60 histone acetyltransferase complex</description>
                            <evidence>IDA</evidence>
                        </goTerm>
                        <goTerm id="GO:0005634">
                            <description>nucleus</description>
                            <evidence>IDA</evidence>
                        </goTerm>
                    </goTermList>
                    <goTermList type="go_biological_process">
                        <goTerm id="GO:0006357">
                            <description>regulation of transcription from RNA polyme</description>
                            <evidence>TAS</evidence>
                        </goTerm>
                        <goTerm id="GO:0007283">
                            <description>spermatogenesis</description>
                            <evidence>TAS</evidence>
                        </goTerm>
                    </goTermList>
                    <goTermList type="go_molecular_function">
                        <goTerm id="GO:0005515">
                            <description>protein binding</description>
                            <evidence>IPI</evidence>
                        </goTerm>
                        <goTerm id="GO:0003678">
                            <description>DNA helicase activity</description>
                            <evidence>IDA</evidence>
                        </goTerm>
                    </goTermList>
                </feature>
                <feature name="APSP Hits" type="org.navigatorgl.feature.legacy.IntegerFeature">
                    <valuelist primaryIndex="0" mode="PRIMARY">
                        <value>1083</value>
                    </valuelist>
                </feature>
                <feature name="Description" type="org.navigatorgl.feature.legacy.StringFeature">
                    <valuelist primaryIndex="0" onlyShowPrimary="true">
                        <value>RUVBL1 RuvB-like 1 (EC 3.6.1.-) (49 kDa TATA box-binding protein-interacting protein) (49 kDa TBP-interacting protein) (TIP49a) (Pontin 52) (Nuclear matrix protein 238) (NMP 238) (54 kDa erythrocyte cytosolic protein) (ECP-54) (TIP60-associated protein 54-alpha) (TAP54-alpha).</value>
                    </valuelist>
                </feature>
                <feature name="Label" type="org.navigatorgl.feature.legacy.StringFeature">
                    <valuelist primaryIndex="0" onlyShowPrimary="true">
                        <value>RUVBL1</value>
                    </valuelist>
                </feature>
            </featureList>
        </node>
        <node id="Q9BUB5">
            <nodeAppearance>
                <label value="MKNK1" labelSource="Label" show="true" alpha="0.0" position="W"/>
                <position xPos="-489.3251" yPos="194.66974" zPos="0.0" fixed="true"/>
                <advancedPosition xPos="0.0" yPos="0.0" zPos="0.0" xFixed="false" yFixed="false" zFixed="false"/>
                <color red="128" green="128" blue="128"/>
                <size width="8" height="8"/>
                <alpha value="1.0"/>
                <highlight highlighted="true" size="6">
                    <color red="0" green="204" blue="51"/>
                </highlight>
                <shape value="Ellipse"/>
            </nodeAppearance>
            <featureList>
                <feature name="GO Info" type="org.navigatorgl.feature.legacy.GOFeature">
                    <goCategory>C - Cellular Fate and Organization</goCategory>
                    <goTermList type="go_cellular_component"/>
                    <goTermList type="go_biological_process">
                        <goTerm id="GO:0006445">
                            <description>regulation of translation</description>
                            <evidence>IDA</evidence>
                        </goTerm>
                        <goTerm id="GO:0006468">
                            <description>protein amino acid phosphorylation</description>
                            <evidence>IDA</evidence>
                        </goTerm>
                        <goTerm id="GO:0007243">
                            <description>protein kinase cascade</description>
                            <evidence>IDA</evidence>
                        </goTerm>
                    </goTermList>
                    <goTermList type="go_molecular_function">
                        <goTerm id="GO:0005515">
                            <description>protein binding</description>
                            <evidence>IPI</evidence>
                        </goTerm>
                        <goTerm id="GO:0004674">
                            <description>protein serine/threonine kinase activity</description>
                            <evidence>IDA</evidence>
                        </goTerm>
                        <goTerm id="GO:0005524">
                            <description>ATP binding</description>
                            <evidence>IDA</evidence>
                        </goTerm>
                    </goTermList>
                </feature>
                <feature name="APSP Hits" type="org.navigatorgl.feature.legacy.IntegerFeature">
                    <valuelist primaryIndex="0" mode="PRIMARY">
                        <value>1664</value>
                    </valuelist>
                </feature>
                <feature name="Description" type="org.navigatorgl.feature.legacy.StringFeature">
                    <valuelist primaryIndex="0" onlyShowPrimary="true">
                        <value>MKNK1 MAP kinase-interacting serine/threonine-protein kinase 1 (EC 2.7.11.1) (MAP kinase signal-integrating kinase 1) (Mnk1).</value>
                    </valuelist>
                </feature>
                <feature name="Label" type="org.navigatorgl.feature.legacy.StringFeature">
                    <valuelist primaryIndex="0" onlyShowPrimary="true">
                        <value>MKNK1</value>
                    </valuelist>
                </feature>
            </featureList>
        </node>
        <node id="P18848">
            <nodeAppearance>
                <label value="ATF4" labelSource="Label" show="false" alpha="0.0" position="E"/>
                <position xPos="-4.4791327" yPos="76.69339" zPos="29.17986" fixed="false"/>
                <advancedPosition xPos="0.0" yPos="0.0" zPos="0.0" xFixed="false" yFixed="false" zFixed="false"/>
                <color red="128" green="128" blue="128"/>
                <size width="8" height="8"/>
                <alpha value="0.06"/>
                <highlight highlighted="false" size="6">
                    <color red="255" green="0" blue="0"/>
                </highlight>
                <shape value="Ellipse"/>
            </nodeAppearance>
            <featureList>
                <feature name="GO Info" type="org.navigatorgl.feature.legacy.GOFeature">
                    <goCategory>T - Transcription</goCategory>
                    <goTermList type="go_cellular_component">
                        <goTerm id="GO:0005737">
                            <description>cytoplasm</description>
                            <evidence>ISS</evidence>
                        </goTerm>
                        <goTerm id="GO:0005634">
                            <description>nucleus</description>
                            <evidence>ISS</evidence>
                        </goTerm>
                    </goTermList>
                    <goTermList type="go_biological_process">
                        <goTerm id="GO:0006520">
                            <description>amino acid metabolism</description>
                            <evidence>TAS</evidence>
                        </goTerm>
                        <goTerm id="GO:0006355">
                            <description>regulation of transcription, DNA-dependent</description>
                            <evidence>ISS</evidence>
                        </goTerm>
                        <goTerm id="GO:0045944">
                            <description>positive regulation of transcription from R</description>
                            <evidence>IMP</evidence>
                        </goTerm>
                        <goTerm id="GO:0006950">
                            <description>response to stress</description>
                            <evidence>IEP</evidence>
                        </goTerm>
                        <goTerm id="GO:0006094">
                            <description>gluconeogenesis</description>
                            <evidence>ISS</evidence>
                        </goTerm>
                    </goTermList>
                    <goTermList type="go_molecular_function">
                        <goTerm id="GO:0005515">
                            <description>protein binding</description>
                            <evidence>IPI</evidence>
                        </goTerm>
                        <goTerm id="GO:0003700">
                            <description>transcription factor activity</description>
                            <evidence>TAS</evidence>
                        </goTerm>
                        <goTerm id="GO:0016563">
                            <description>transcriptional activator activity</description>
                            <evidence>IMP</evidence>
                        </goTerm>
                        <goTerm id="GO:0003704">
                            <description>specific RNA polymerase II transcription fa</description>
                            <evidence>ISS</evidence>
                        </goTerm>
                    </goTermList>
                </feature>
                <feature name="APSP Hits" type="org.navigatorgl.feature.legacy.IntegerFeature">
                    <valuelist primaryIndex="0" mode="PRIMARY">
                        <value>655</value>
                    </valuelist>
                </feature>
                <feature name="Description" type="org.navigatorgl.feature.legacy.StringFeature">
                    <valuelist primaryIndex="0" onlyShowPrimary="true">
                        <value>ATF4 Cyclic AMP-dependent transcription factor ATF-4 (Activating transcription factor 4) (DNA-binding protein TAXREB67) (Cyclic AMP response element-binding protein 2) (CREB2).</value>
                    </valuelist>
                </feature>
                <feature name="Label" type="org.navigatorgl.feature.legacy.StringFeature">
                    <valuelist primaryIndex="0" onlyShowPrimary="true">
                        <value>ATF4</value>
                    </valuelist>
                </feature>
            </featureList>
        </node>
        <node id="P18847">
            <nodeAppearance>
                <label value="ATF3" labelSource="Label" show="false" alpha="0.0" position="E"/>
                <position xPos="75.06535" yPos="131.9415" zPos="-184.26424" fixed="false"/>
                <advancedPosition xPos="0.0" yPos="0.0" zPos="0.0" xFixed="false" yFixed="false" zFixed="false"/>
                <color red="128" green="128" blue="128"/>
                <size width="8" height="8"/>
                <alpha value="0.06"/>
                <highlight highlighted="false" size="6">
                    <color red="255" green="0" blue="0"/>
                </highlight>
                <shape value="Ellipse"/>
            </nodeAppearance>
            <featureList>
                <feature name="GO Info" type="org.navigatorgl.feature.legacy.GOFeature">
                    <goCategory>T - Transcription</goCategory>
                    <goTermList type="go_cellular_component"/>
                    <goTermList type="go_biological_process"/>
                    <goTermList type="go_molecular_function">
                        <goTerm id="GO:0005515">
                            <description>protein binding</description>
                            <evidence>IPI</evidence>
                        </goTerm>
                        <goTerm id="GO:0003700">
                            <description>transcription factor activity</description>
                            <evidence>TAS</evidence>
                        </goTerm>
                        <goTerm id="GO:0003714">
                            <description>transcription corepressor activity</description>
                            <evidence>TAS</evidence>
                        </goTerm>
                    </goTermList>
                </feature>
                <feature name="APSP Hits" type="org.navigatorgl.feature.legacy.IntegerFeature">
                    <valuelist primaryIndex="0" mode="PRIMARY">
                        <value>664</value>
                    </valuelist>
                </feature>
                <feature name="Description" type="org.navigatorgl.feature.legacy.StringFeature">
                    <valuelist primaryIndex="0" onlyShowPrimary="true">
                        <value>ATF3 Cyclic AMP-dependent transcription factor ATF-3 (Activating transcription factor 3).</value>
                    </valuelist>
                </feature>
                <feature name="Label" type="org.navigatorgl.feature.legacy.StringFeature">
                    <valuelist primaryIndex="0" onlyShowPrimary="true">
                        <value>ATF3</value>
                    </valuelist>
                </feature>
            </featureList>
        </node>
        <node id="P08107">
            <nodeAppearance>
                <label value="HSPA1A" labelSource="Label" show="false" alpha="0.0" position="E"/>
                <position xPos="158.90607" yPos="52.862904" zPos="68.61989" fixed="false"/>
                <advancedPosition xPos="0.0" yPos="0.0" zPos="0.0" xFixed="false" yFixed="false" zFixed="false"/>
                <color red="128" green="128" blue="128"/>
                <size width="8" height="8"/>
                <alpha value="0.06"/>
                <highlight highlighted="false" size="6">
                    <color red="255" green="0" blue="0"/>
                </highlight>
                <shape value="Ellipse"/>
            </nodeAppearance>
            <featureList>
                <feature name="GO Info" type="org.navigatorgl.feature.legacy.GOFeature">
                    <goCategory>T - Transcription</goCategory>
                    <goTermList type="go_cellular_component">
                        <goTerm id="GO:0005739">
                            <description>mitochondrion</description>
                            <evidence>TAS</evidence>
                        </goTerm>
                        <goTerm id="GO:0005737">
                            <description>cytoplasm</description>
                            <evidence>TAS</evidence>
                        </goTerm>
                        <goTerm id="GO:0005783">
                            <description>endoplasmic reticulum</description>
                            <evidence>TAS</evidence>
                        </goTerm>
                        <goTerm id="GO:0005634">
                            <description>nucleus</description>
                            <evidence>TAS</evidence>
                        </goTerm>
                    </goTermList>
                    <goTermList type="go_biological_process">
                        <goTerm id="GO:0006986">
                            <description>response to unfolded protein</description>
                            <evidence>TAS</evidence>
                        </goTerm>
                        <goTerm id="GO:0006916">
                            <description>anti-apoptosis</description>
                            <evidence>TAS</evidence>
                        </goTerm>
                        <goTerm id="GO:0006402">
                            <description>mRNA catabolism</description>
                            <evidence>TAS</evidence>
                        </goTerm>
                    </goTermList>
                    <goTermList type="go_molecular_function">
                        <goTerm id="GO:0051082">
                            <description>unfolded protein binding</description>
                            <evidence>TAS</evidence>
                        </goTerm>
                    </goTermList>
                </feature>
                <feature name="APSP Hits" type="org.navigatorgl.feature.legacy.IntegerFeature">
                    <valuelist primaryIndex="0" mode="PRIMARY">
                        <value>526</value>
                    </valuelist>
                </feature>
                <feature name="Description" type="org.navigatorgl.feature.legacy.StringFeature">
                    <valuelist primaryIndex="0" onlyShowPrimary="true">
                        <value>HSPA1A Heat shock 70 kDa protein 1 (HSP70.1) (HSP70-1/HSP70-2).</value>
                    </valuelist>
                </feature>
                <feature name="Label" type="org.navigatorgl.feature.legacy.StringFeature">
                    <valuelist primaryIndex="0" onlyShowPrimary="true">
                        <value>HSPA1A</value>
                    </valuelist>
                </feature>
            </featureList>
        </node>
        <node id="P18846">
            <nodeAppearance>
                <label value="ATF1" labelSource="Label" show="false" alpha="0.0" position="E"/>
                <position xPos="-7.125472" yPos="70.91657" zPos="-146.79327" fixed="false"/>
                <advancedPosition xPos="0.0" yPos="0.0" zPos="0.0" xFixed="false" yFixed="false" zFixed="false"/>
                <color red="128" green="128" blue="128"/>
                <size width="8" height="8"/>
                <alpha value="0.06"/>
                <highlight highlighted="false" size="6">
                    <color red="255" green="0" blue="0"/>
                </highlight>
                <shape value="Ellipse"/>
            </nodeAppearance>
            <featureList>
                <feature name="GO Info" type="org.navigatorgl.feature.legacy.GOFeature">
                    <goCategory>T - Transcription</goCategory>
                    <goTermList type="go_cellular_component"/>
                    <goTermList type="go_biological_process"/>
                    <goTermList type="go_molecular_function">
                        <goTerm id="GO:0005515">
                            <description>protein binding</description>
                            <evidence>IPI</evidence>
                        </goTerm>
                        <goTerm id="GO:0003700">
                            <description>transcription factor activity</description>
                            <evidence>TAS</evidence>
                        </goTerm>
                    </goTermList>
                </feature>
                <feature name="APSP Hits" type="org.navigatorgl.feature.legacy.IntegerFeature">
                    <valuelist primaryIndex="0" mode="PRIMARY">
                        <value>542</value>
                    </valuelist>
                </feature>
                <feature name="Description" type="org.navigatorgl.feature.legacy.StringFeature">
                    <valuelist primaryIndex="0" onlyShowPrimary="true">
                        <value>ATF1 Cyclic AMP-dependent transcription factor ATF-1 (Activating transcription factor 1) (TREB36 protein).</value>
                    </valuelist>
                </feature>
                <feature name="Label" type="org.navigatorgl.feature.legacy.StringFeature">
                    <valuelist primaryIndex="0" onlyShowPrimary="true">
                        <value>ATF1</value>
                    </valuelist>
                </feature>
            </featureList>
        </node>
        <node id="Q16658">
            <nodeAppearance>
                <label value="FSCN1" labelSource="Label" show="false" alpha="0.0" position="E"/>
                <position xPos="73.014786" yPos="118.55591" zPos="-22.202106" fixed="false"/>
                <advancedPosition xPos="0.0" yPos="0.0" zPos="0.0" xFixed="false" yFixed="false" zFixed="false"/>
                <color red="128" green="128" blue="128"/>
                <size width="8" height="8"/>
                <alpha value="0.06"/>
                <highlight highlighted="false" size="6">
                    <color red="255" green="0" blue="0"/>
                </highlight>
                <shape value="Ellipse"/>
            </nodeAppearance>
            <featureList>
                <feature name="GO Info" type="org.navigatorgl.feature.legacy.GOFeature">
                    <goCategory>C - Cellular Fate and Organization</goCategory>
                    <goTermList type="go_cellular_component">
                        <goTerm id="GO:0015629">
                            <description>actin cytoskeleton</description>
                            <evidence>TAS</evidence>
                        </goTerm>
                    </goTermList>
                    <goTermList type="go_biological_process">
                        <goTerm id="GO:0030036">
                            <description>actin cytoskeleton organization and biogenesis</description>
                            <evidence>TAS</evidence>
                        </goTerm>
                        <goTerm id="GO:0008283">
                            <description>cell proliferation</description>
                            <evidence>TAS</evidence>
                        </goTerm>
                        <goTerm id="GO:0051017">
                            <description>actin filament bundle formation</description>
                            <evidence>TAS</evidence>
                        </goTerm>
                    </goTermList>
                    <goTermList type="go_molecular_function"/>
                </feature>
                <feature name="APSP Hits" type="org.navigatorgl.feature.legacy.IntegerFeature">
                    <valuelist primaryIndex="0" mode="PRIMARY">
                        <value>522</value>
                    </valuelist>
                </feature>
                <feature name="Description" type="org.navigatorgl.feature.legacy.StringFeature">
                    <valuelist primaryIndex="0" onlyShowPrimary="true">
                        <value>FSCN1 Fascin (Singed-like protein) (55 kDa actin-bundling protein) (p55).</value>
                    </valuelist>
                </feature>
                <feature name="Label" type="org.navigatorgl.feature.legacy.StringFeature">
                    <valuelist primaryIndex="0" onlyShowPrimary="true">
                        <value>FSCN1</value>
                    </valuelist>
                </feature>
            </featureList>
        </node>
        <node id="Q9Y6N8">
            <nodeAppearance>
                <label value="CDH10" labelSource="Label" show="false" alpha="0.0" position="E"/>
                <position xPos="131.93619" yPos="153.36772" zPos="23.567568" fixed="false"/>
                <advancedPosition xPos="0.0" yPos="0.0" zPos="0.0" xFixed="false" yFixed="false" zFixed="false"/>
                <color red="128" green="128" blue="128"/>
                <size width="8" height="8"/>
                <alpha value="0.06"/>
                <highlight highlighted="false" size="6">
                    <color red="255" green="0" blue="0"/>
                </highlight>
                <shape value="Ellipse"/>
            </nodeAppearance>
            <featureList>
                <feature name="GO Info" type="org.navigatorgl.feature.legacy.GOFeature">
                    <goCategory>C - Cellular Fate and Organization</goCategory>
                    <goTermList type="go_cellular_component">
                        <goTerm id="GO:0016021">
                            <description>integral to membrane</description>
                            <evidence>NAS</evidence>
                        </goTerm>
                    </goTermList>
                    <goTermList type="go_biological_process">
                        <goTerm id="GO:0007156">
                            <description>homophilic cell adhesion</description>
                            <evidence>NAS</evidence>
                        </goTerm>
                    </goTermList>
                    <goTermList type="go_molecular_function"/>
                </feature>
                <feature name="APSP Hits" type="org.navigatorgl.feature.legacy.IntegerFeature">
                    <valuelist primaryIndex="0" mode="PRIMARY">
                        <value>522</value>
                    </valuelist>
                </feature>
                <feature name="Description" type="org.navigatorgl.feature.legacy.StringFeature">
                    <valuelist primaryIndex="0" onlyShowPrimary="true">
                        <value>CDH10 Cadherin-10 precursor (T2-cadherin).</value>
                    </valuelist>
                </feature>
                <feature name="Label" type="org.navigatorgl.feature.legacy.StringFeature">
                    <valuelist primaryIndex="0" onlyShowPrimary="true">
                        <value>CDH10</value>
                    </valuelist>
                </feature>
            </featureList>
        </node>
        <node id="P28827">
            <nodeAppearance>
                <label value="PTPRM" labelSource="Label" show="false" alpha="0.0" position="E"/>
                <position xPos="165.6547" yPos="26.329748" zPos="101.52291" fixed="false"/>
                <advancedPosition xPos="0.0" yPos="0.0" zPos="0.0" xFixed="false" yFixed="false" zFixed="false"/>
                <color red="128" green="128" blue="128"/>
                <size width="8" height="8"/>
                <alpha value="0.06"/>
                <highlight highlighted="false" size="6">
                    <color red="255" green="0" blue="0"/>
                </highlight>
                <shape value="Ellipse"/>
            </nodeAppearance>
            <featureList>
                <feature name="GO Info" type="org.navigatorgl.feature.legacy.GOFeature">
                    <goCategory>G - Amino Acid Metabolism</goCategory>
                    <goTermList type="go_cellular_component">
                        <goTerm id="GO:0005887">
                            <description>integral to plasma membrane</description>
                            <evidence>TAS</evidence>
                        </goTerm>
                    </goTermList>
                    <goTermList type="go_biological_process">
                        <goTerm id="GO:0006470">
                            <description>protein amino acid dephosphorylation</description>
                            <evidence>TAS</evidence>
                        </goTerm>
                    </goTermList>
                    <goTermList type="go_molecular_function">
                        <goTerm id="GO:0005001">
                            <description>transmembrane receptor protein tyrosine pho</description>
                            <evidence>TAS</evidence>
                        </goTerm>
                    </goTermList>
                </feature>
                <feature name="APSP Hits" type="org.navigatorgl.feature.legacy.IntegerFeature">
                    <valuelist primaryIndex="0" mode="PRIMARY">
                        <value>522</value>
                    </valuelist>
                </feature>
                <feature name="Description" type="org.navigatorgl.feature.legacy.StringFeature">
                    <valuelist primaryIndex="0" onlyShowPrimary="true">
                        <value>PTPRM Receptor-type tyrosine-protein phosphatase mu precursor (EC 3.1.3.48) (Protein-tyrosine phosphatase mu) (R-PTP-mu).</value>
                    </valuelist>
                </feature>
                <feature name="Label" type="org.navigatorgl.feature.legacy.StringFeature">
                    <valuelist primaryIndex="0" onlyShowPrimary="true">
                        <value>PTPRM</value>
                    </valuelist>
                </feature>
            </featureList>
        </node>
        <node id="Q969F2">
            <nodeAppearance>
                <label value="NKD2" labelSource="Label" show="false" alpha="0.0" position="E"/>
                <position xPos="141.62978" yPos="82.57444" zPos="13.158451" fixed="false"/>
                <advancedPosition xPos="0.0" yPos="0.0" zPos="0.0" xFixed="false" yFixed="false" zFixed="false"/>
                <color red="128" green="128" blue="128"/>
                <size width="8" height="8"/>
                <alpha value="0.06"/>
                <highlight highlighted="false" size="6">
                    <color red="255" green="0" blue="0"/>
                </highlight>
                <shape value="Ellipse"/>
            </nodeAppearance>
            <featureList>
                <feature name="GO Info" type="org.navigatorgl.feature.legacy.GOFeature">
                    <goCategory>N - Not Matched</goCategory>
                    <goTermList type="go_cellular_component"/>
                    <goTermList type="go_biological_process"/>
                    <goTermList type="go_molecular_function">
                        <goTerm id="GO:0005509">
                            <description>calcium ion binding</description>
                            <evidence>IEA</evidence>
                        </goTerm>
                    </goTermList>
                </feature>
                <feature name="APSP Hits" type="org.navigatorgl.feature.legacy.IntegerFeature">
                    <valuelist primaryIndex="0" mode="PRIMARY">
                        <value>703</value>
                    </valuelist>
                </feature>
                <feature name="Description" type="org.navigatorgl.feature.legacy.StringFeature">
                    <valuelist primaryIndex="0" onlyShowPrimary="true">
                        <value>NKD2 Dvl-binding protein NKD2 (Naked cuticle-2).</value>
                    </valuelist>
                </feature>
                <feature name="Label" type="org.navigatorgl.feature.legacy.StringFeature">
                    <valuelist primaryIndex="0" onlyShowPrimary="true">
                        <value>NKD2</value>
                    </valuelist>
                </feature>
            </featureList>
        </node>
        <node id="P62330">
            <nodeAppearance>
                <label value="ARF6" labelSource="Label" show="false" alpha="0.0" position="E"/>
                <position xPos="-4.33125" yPos="54.72112" zPos="-15.579347" fixed="false"/>
                <advancedPosition xPos="0.0" yPos="0.0" zPos="0.0" xFixed="false" yFixed="false" zFixed="false"/>
                <color red="128" green="128" blue="128"/>
                <size width="8" height="8"/>
                <alpha value="0.06"/>
                <highlight highlighted="false" size="6">
                    <color red="255" green="0" blue="0"/>
                </highlight>
                <shape value="Ellipse"/>
            </nodeAppearance>
            <featureList>
                <feature name="GO Info" type="org.navigatorgl.feature.legacy.GOFeature">
                    <goCategory>C - Cellular Fate and Organization</goCategory>
                    <goTermList type="go_cellular_component">
                        <goTerm id="GO:0005886">
                            <description>plasma membrane</description>
                            <evidence>IDA</evidence>
                        </goTerm>
                        <goTerm id="GO:0005624">
                            <description>membrane fraction</description>
                            <evidence>TAS</evidence>
                        </goTerm>
                        <goTerm id="GO:0005938">
                            <description>cell cortex</description>
                            <evidence>IDA</evidence>
                        </goTerm>
                        <goTerm id="GO:0001726">
                            <description>ruffle</description>
                            <evidence>IDA</evidence>
                        </goTerm>
                        <goTerm id="GO:0005768">
                            <description>endosome</description>
                            <evidence>TAS</evidence>
                        </goTerm>
                    </goTermList>
                    <goTermList type="go_biological_process">
                        <goTerm id="GO:0035020">
                            <description>regulation of Rac protein signal transduction</description>
                            <evidence>IDA</evidence>
                        </goTerm>
                        <goTerm id="GO:0030838">
                            <description>positive regulation of actin filament polym</description>
                            <evidence>IMP</evidence>
                        </goTerm>
                        <goTerm id="GO:0030866">
                            <description>cortical actin cytoskeleton organization an</description>
                            <evidence>IMP</evidence>
                        </goTerm>
                        <goTerm id="GO:0048261">
                            <description>negative regulation of receptor mediated en</description>
                            <evidence>TAS</evidence>
                        </goTerm>
                        <goTerm id="GO:0006928">
                            <description>cell motility</description>
                            <evidence>TAS</evidence>
                        </goTerm>
                        <goTerm id="GO:0007155">
                            <description>cell adhesion</description>
                            <evidence>TAS</evidence>
                        </goTerm>
                        <goTerm id="GO:0016192">
                            <description>vesicle-mediated transport</description>
                            <evidence>TAS</evidence>
                        </goTerm>
                        <goTerm id="GO:0031529">
                            <description>ruffle organization and biogenesis</description>
                            <evidence>IDA</evidence>
                        </goTerm>
                    </goTermList>
                    <goTermList type="go_molecular_function">
                        <goTerm id="GO:0005515">
                            <description>protein binding</description>
                            <evidence>IPI</evidence>
                        </goTerm>
                        <goTerm id="GO:0003924">
                            <description>GTPase activity</description>
                            <evidence>TAS</evidence>
                        </goTerm>
                        <goTerm id="GO:0005525">
                            <description>GTP binding</description>
                            <evidence>TAS</evidence>
                        </goTerm>
                    </goTermList>
                </feature>
                <feature name="APSP Hits" type="org.navigatorgl.feature.legacy.IntegerFeature">
                    <valuelist primaryIndex="0" mode="PRIMARY">
                        <value>553</value>
                    </valuelist>
                </feature>
                <feature name="Description" type="org.navigatorgl.feature.legacy.StringFeature">
                    <valuelist primaryIndex="0" onlyShowPrimary="true">
                        <value>ARF6 ADP-ribosylation factor 6.</value>
                    </valuelist>
                </feature>
                <feature name="Label" type="org.navigatorgl.feature.legacy.StringFeature">
                    <valuelist primaryIndex="0" onlyShowPrimary="true">
                        <value>ARF6</value>
                    </valuelist>
                </feature>
            </featureList>
        </node>
        <node id="Q8WX92">
            <nodeAppearance>
                <label value="NELFB" labelSource="Label" show="false" alpha="0.0" position="E"/>
                <position xPos="93.45739" yPos="116.39054" zPos="-227.48483" fixed="false"/>
                <advancedPosition xPos="0.0" yPos="0.0" zPos="0.0" xFixed="false" yFixed="false" zFixed="false"/>
                <color red="128" green="128" blue="128"/>
                <size width="8" height="8"/>
                <alpha value="0.06"/>
                <highlight highlighted="false" size="6">
                    <color red="255" green="0" blue="0"/>
                </highlight>
                <shape value="Ellipse"/>
            </nodeAppearance>
            <featureList>
                <feature name="GO Info" type="org.navigatorgl.feature.legacy.GOFeature">
                    <goCategory>N - Not Matched</goCategory>
                    <goTermList type="go_cellular_component">
                        <goTerm id="GO:0005737">
                            <description>cytoplasm</description>
                            <evidence>IDA</evidence>
                        </goTerm>
                    </goTermList>
                    <goTermList type="go_biological_process"/>
                    <goTermList type="go_molecular_function">
                        <goTerm id="GO:0005515">
                            <description>protein binding</description>
                            <evidence>IPI</evidence>
                        </goTerm>
                    </goTermList>
                </feature>
                <feature name="APSP Hits" type="org.navigatorgl.feature.legacy.IntegerFeature">
                    <valuelist primaryIndex="0" mode="PRIMARY">
                        <value>537</value>
                    </valuelist>
                </feature>
                <feature name="Description" type="org.navigatorgl.feature.legacy.StringFeature">
                    <valuelist primaryIndex="0" onlyShowPrimary="true">
                        <value>NELFB Negative elongation factor B (NELF-B) (Cofactor of BRCA1).</value>
                    </valuelist>
                </feature>
                <feature name="Label" type="org.navigatorgl.feature.legacy.StringFeature">
                    <valuelist primaryIndex="0" onlyShowPrimary="true">
                        <value>NELFB</value>
                    </valuelist>
                </feature>
            </featureList>
        </node>
        <node id="O14641">
            <nodeAppearance>
                <label value="DVL2" labelSource="Label" show="false" alpha="0.0" position="E"/>
                <position xPos="48.651833" yPos="75.35468" zPos="334.2525" fixed="false"/>
                <advancedPosition xPos="0.0" yPos="0.0" zPos="0.0" xFixed="false" yFixed="false" zFixed="false"/>
                <color red="128" green="128" blue="128"/>
                <size width="8" height="8"/>
                <alpha value="0.06"/>
                <highlight highlighted="false" size="6">
                    <color red="255" green="0" blue="0"/>
                </highlight>
                <shape value="Ellipse"/>
            </nodeAppearance>
            <featureList>
                <feature name="GO Info" type="org.navigatorgl.feature.legacy.GOFeature">
                    <goCategory>C - Cellular Fate and Organization</goCategory>
                    <goTermList type="go_cellular_component">
                        <goTerm id="GO:0005737">
                            <description>cytoplasm</description>
                            <evidence>TAS</evidence>
                        </goTerm>
                    </goTermList>
                    <goTermList type="go_biological_process">
                        <goTerm id="GO:0007165">
                            <description>signal transduction</description>
                            <evidence>TAS</evidence>
                        </goTerm>
                        <goTerm id="GO:0007447">
                            <description>imaginal disc pattern formation</description>
                            <evidence>TAS</evidence>
                        </goTerm>
                    </goTermList>
                    <goTermList type="go_molecular_function">
                        <goTerm id="GO:0004871">
                            <description>signal transducer activity</description>
                            <evidence>TAS</evidence>
                        </goTerm>
                        <goTerm id="GO:0042802">
                            <description>identical protein binding</description>
                            <evidence>IPI</evidence>
                        </goTerm>
                    </goTermList>
                </feature>
                <feature name="APSP Hits" type="org.navigatorgl.feature.legacy.IntegerFeature">
                    <valuelist primaryIndex="0" mode="PRIMARY">
                        <value>1761</value>
                    </valuelist>
                </feature>
                <feature name="Description" type="org.navigatorgl.feature.legacy.StringFeature">
                    <valuelist primaryIndex="0" onlyShowPrimary="true">
                        <value>DVL2 Segment polarity protein dishevelled homolog DVL-2 (Dishevelled-2) (DSH homolog 2).</value>
                    </valuelist>
                </feature>
                <feature name="Label" type="org.navigatorgl.feature.legacy.StringFeature">
                    <valuelist primaryIndex="0" onlyShowPrimary="true">
                        <value>DVL2</value>
                    </valuelist>
                </feature>
            </featureList>
        </node>
        <node id="O14640">
            <nodeAppearance>
                <label value="DVL1" labelSource="Label" show="false" alpha="0.0" position="E"/>
                <position xPos="29.073902" yPos="84.62658" zPos="31.528084" fixed="false"/>
                <advancedPosition xPos="0.0" yPos="0.0" zPos="0.0" xFixed="false" yFixed="false" zFixed="false"/>
                <color red="128" green="128" blue="128"/>
                <size width="8" height="8"/>
                <alpha value="0.06"/>
                <highlight highlighted="false" size="6">
                    <color red="255" green="0" blue="0"/>
                </highlight>
                <shape value="Ellipse"/>
            </nodeAppearance>
            <featureList>
                <feature name="GO Info" type="org.navigatorgl.feature.legacy.GOFeature">
                    <goCategory>C - Cellular Fate and Organization</goCategory>
                    <goTermList type="go_cellular_component">
                        <goTerm id="GO:0005737">
                            <description>cytoplasm</description>
                            <evidence>TAS</evidence>
                        </goTerm>
                    </goTermList>
                    <goTermList type="go_biological_process">
                        <goTerm id="GO:0007507">
                            <description>heart development</description>
                            <evidence>TAS</evidence>
                        </goTerm>
                        <goTerm id="GO:0007165">
                            <description>signal transduction</description>
                            <evidence>TAS</evidence>
                        </goTerm>
                        <goTerm id="GO:0009653">
                            <description>morphogenesis</description>
                            <evidence>TAS</evidence>
                        </goTerm>
                    </goTermList>
                    <goTermList type="go_molecular_function"/>
                </feature>
                <feature name="APSP Hits" type="org.navigatorgl.feature.legacy.IntegerFeature">
                    <valuelist primaryIndex="0" mode="PRIMARY">
                        <value>783</value>
                    </valuelist>
                </feature>
                <feature name="Description" type="org.navigatorgl.feature.legacy.StringFeature">
                    <valuelist primaryIndex="0" onlyShowPrimary="true">
                        <value>DVL1 Segment polarity protein dishevelled homolog DVL-1 (Dishevelled-1) (DSH homolog 1).</value>
                    </valuelist>
                </feature>
                <feature name="Label" type="org.navigatorgl.feature.legacy.StringFeature">
                    <valuelist primaryIndex="0" onlyShowPrimary="true">
                        <value>DVL1</value>
                    </valuelist>
                </feature>
            </featureList>
        </node>
        <node id="P04626">
            <nodeAppearance>
                <label value="ERBB2" labelSource="Label" show="false" alpha="0.0" position="E"/>
                <position xPos="125.11914" yPos="64.03117" zPos="-173.52487" fixed="false"/>
                <advancedPosition xPos="0.0" yPos="0.0" zPos="0.0" xFixed="false" yFixed="false" zFixed="false"/>
                <color red="128" green="128" blue="128"/>
                <size width="8" height="8"/>
                <alpha value="0.06"/>
                <highlight highlighted="false" size="6">
                    <color red="255" green="0" blue="0"/>
                </highlight>
                <shape value="Ellipse"/>
            </nodeAppearance>
            <featureList>
                <feature name="GO Info" type="org.navigatorgl.feature.legacy.GOFeature">
                    <goCategory>C - Cellular Fate and Organization</goCategory>
                    <goTermList type="go_cellular_component">
                        <goTerm id="GO:0005886">
                            <description>plasma membrane</description>
                            <evidence>NAS</evidence>
                        </goTerm>
                        <goTerm id="GO:0016021">
                            <description>integral to membrane</description>
                            <evidence>NAS</evidence>
                        </goTerm>
                    </goTermList>
                    <goTermList type="go_biological_process">
                        <goTerm id="GO:0050679">
                            <description>positive regulation of epithelial cell prol</description>
                            <evidence>IDA</evidence>
                        </goTerm>
                        <goTerm id="GO:0007507">
                            <description>heart development</description>
                            <evidence>TAS</evidence>
                        </goTerm>
                        <goTerm id="GO:0043406">
                            <description>positive regulation of MAPK activity</description>
                            <evidence>IDA</evidence>
                        </goTerm>
                        <goTerm id="GO:0008283">
                            <description>cell proliferation</description>
                            <evidence>TAS</evidence>
                        </goTerm>
                        <goTerm id="GO:0048015">
                            <description>phosphoinositide-mediated signaling</description>
                            <evidence>NAS</evidence>
                        </goTerm>
                        <goTerm id="GO:0045765">
                            <description>regulation of angiogenesis</description>
                            <evidence>NAS</evidence>
                        </goTerm>
                        <goTerm id="GO:0030879">
                            <description>mammary gland development</description>
                            <evidence>TAS</evidence>
                        </goTerm>
                        <goTerm id="GO:0006468">
                            <description>protein amino acid phosphorylation</description>
                            <evidence>TAS</evidence>
                        </goTerm>
                        <goTerm id="GO:0007169">
                            <description>transmembrane receptor protein tyrosine kin</description>
                            <evidence>NAS</evidence>
                        </goTerm>
                        <goTerm id="GO:0007399">
                            <description>nervous system development</description>
                            <evidence>TAS</evidence>
                        </goTerm>
                    </goTermList>
                    <goTermList type="go_molecular_function">
                        <goTerm id="GO:0005006">
                            <description>epidermal growth factor receptor activity</description>
                            <evidence>NAS</evidence>
                        </goTerm>
                        <goTerm id="GO:0046982">
                            <description>protein heterodimerization activity</description>
                            <evidence>IDA</evidence>
                        </goTerm>
                        <goTerm id="GO:0043125">
                            <description>ErbB-3 class receptor binding</description>
                            <evidence>TAS</evidence>
                        </goTerm>
                        <goTerm id="GO:0004716">
                            <description>receptor signaling protein tyrosine kinase</description>
                            <evidence>TAS</evidence>
                        </goTerm>
                        <goTerm id="GO:0042802">
                            <description>identical protein binding</description>
                            <evidence>IPI</evidence>
                        </goTerm>
                    </goTermList>
                </feature>
                <feature name="APSP Hits" type="org.navigatorgl.feature.legacy.IntegerFeature">
                    <valuelist primaryIndex="0" mode="PRIMARY">
                        <value>1493</value>
                    </valuelist>
                </feature>
                <feature name="Description" type="org.navigatorgl.feature.legacy.StringFeature">
                    <valuelist primaryIndex="0" onlyShowPrimary="true">
                        <value>ERBB2 Receptor tyrosine-protein kinase erbB-2 precursor (EC 2.7.10.1) (p185erbB2) (C-erbB-2) (NEU proto-oncogene) (Tyrosine kinase-type cell surface receptor HER2) (MLN 19) (CD340 antigen).</value>
                    </valuelist>
                </feature>
                <feature name="Label" type="org.navigatorgl.feature.legacy.StringFeature">
                    <valuelist primaryIndex="0" onlyShowPrimary="true">
                        <value>ERBB2</value>
                    </valuelist>
                </feature>
            </featureList>
        </node>
        <node id="P23511">
            <nodeAppearance>
                <label value="NFYA" labelSource="Label" show="false" alpha="0.0" position="E"/>
                <position xPos="121.47236" yPos="73.53692" zPos="-181.52681" fixed="false"/>
                <advancedPosition xPos="0.0" yPos="0.0" zPos="0.0" xFixed="false" yFixed="false" zFixed="false"/>
                <color red="128" green="128" blue="128"/>
                <size width="8" height="8"/>
                <alpha value="0.06"/>
                <highlight highlighted="false" size="6">
                    <color red="255" green="0" blue="0"/>
                </highlight>
                <shape value="Ellipse"/>
            </nodeAppearance>
            <featureList>
                <feature name="GO Info" type="org.navigatorgl.feature.legacy.GOFeature">
                    <goCategory>T - Transcription</goCategory>
                    <goTermList type="go_cellular_component">
                        <goTerm id="GO:0016602">
                            <description>CCAAT-binding factor complex</description>
                            <evidence>IDA</evidence>
                        </goTerm>
                        <goTerm id="GO:0005634">
                            <description>nucleus</description>
                            <evidence>IDA</evidence>
                        </goTerm>
                    </goTermList>
                    <goTermList type="go_biological_process">
                        <goTerm id="GO:0006355">
                            <description>regulation of transcription, DNA-dependent</description>
                            <evidence>IDA</evidence>
                        </goTerm>
                        <goTerm id="GO:0006366">
                            <description>transcription from RNA polymerase II promoter</description>
                            <evidence>TAS</evidence>
                        </goTerm>
                    </goTermList>
                    <goTermList type="go_molecular_function">
                        <goTerm id="GO:0005515">
                            <description>protein binding</description>
                            <evidence>IPI</evidence>
                        </goTerm>
                        <goTerm id="GO:0003700">
                            <description>transcription factor activity</description>
                            <evidence>TAS</evidence>
                        </goTerm>
                    </goTermList>
                </feature>
                <feature name="APSP Hits" type="org.navigatorgl.feature.legacy.IntegerFeature">
                    <valuelist primaryIndex="0" mode="PRIMARY">
                        <value>568</value>
                    </valuelist>
                </feature>
                <feature name="Description" type="org.navigatorgl.feature.legacy.StringFeature">
                    <valuelist primaryIndex="0" onlyShowPrimary="true">
                        <value>NFYA Nuclear transcription factor Y subunit alpha (Nuclear transcription factor Y subunit A) (NF-YA) (CAAT-box DNA-binding protein subunit A).</value>
                    </valuelist>
                </feature>
                <feature name="Label" type="org.navigatorgl.feature.legacy.StringFeature">
                    <valuelist primaryIndex="0" onlyShowPrimary="true">
                        <value>NFYA</value>
                    </valuelist>
                </feature>
            </featureList>
        </node>
        <node id="O43513">
            <nodeAppearance>
                <label value="CRSP9" labelSource="Label" show="false" alpha="0.0" position="E"/>
                <position xPos="79.40677" yPos="-62.451965" zPos="-141.67958" fixed="false"/>
                <advancedPosition xPos="0.0" yPos="0.0" zPos="0.0" xFixed="false" yFixed="false" zFixed="false"/>
                <color red="128" green="128" blue="128"/>
                <size width="8" height="8"/>
                <alpha value="0.06"/>
                <highlight highlighted="false" size="6">
                    <color red="255" green="0" blue="0"/>
                </highlight>
                <shape value="Ellipse"/>
            </nodeAppearance>
            <featureList>
                <feature name="GO Info" type="org.navigatorgl.feature.legacy.GOFeature">
                    <goCategory>T - Transcription</goCategory>
                    <goTermList type="go_cellular_component">
                        <goTerm id="GO:0005667">
                            <description>transcription factor complex</description>
                            <evidence>IDA</evidence>
                        </goTerm>
                    </goTermList>
                    <goTermList type="go_biological_process">
                        <goTerm id="GO:0006367">
                            <description>transcription initiation from RNA polymeras</description>
                            <evidence>TAS</evidence>
                        </goTerm>
                        <goTerm id="GO:0006357">
                            <description>regulation of transcription from RNA polyme</description>
                            <evidence>IDA</evidence>
                        </goTerm>
                    </goTermList>
                    <goTermList type="go_molecular_function">
                        <goTerm id="GO:0030528">
                            <description>transcription regulator activity</description>
                            <evidence>IDA</evidence>
                        </goTerm>
                        <goTerm id="GO:0003713">
                            <description>transcription coactivator activity</description>
                            <evidence>TAS</evidence>
                        </goTerm>
                    </goTermList>
                </feature>
                <feature name="APSP Hits" type="org.navigatorgl.feature.legacy.IntegerFeature">
                    <valuelist primaryIndex="0" mode="PRIMARY">
                        <value>522</value>
                    </valuelist>
                </feature>
                <feature name="Description" type="org.navigatorgl.feature.legacy.StringFeature">
                    <valuelist primaryIndex="0" onlyShowPrimary="true">
                        <value>CRSP9 Cofactor required for Sp1 transcriptional activation subunit 9 (Transcriptional coactivator CRSP33) (RNA polymerase transcriptional regulation mediator subunit 7 homolog) (hMED7) (Activator-recruited cofactor 34 kDa component) (ARC34).</value>
                    </valuelist>
                </feature>
                <feature name="Label" type="org.navigatorgl.feature.legacy.StringFeature">
                    <valuelist primaryIndex="0" onlyShowPrimary="true">
                        <value>CRSP9</value>
                    </valuelist>
                </feature>
            </featureList>
        </node>
        <node id="Q9UL03">
            <nodeAppearance>
                <label value="INTS6" labelSource="Label" show="false" alpha="0.0" position="E"/>
                <position xPos="-208.61623" yPos="-27.460234" zPos="345.64624" fixed="false"/>
                <advancedPosition xPos="0.0" yPos="0.0" zPos="0.0" xFixed="false" yFixed="false" zFixed="false"/>
                <color red="128" green="128" blue="128"/>
                <size width="8" height="8"/>
                <alpha value="0.06"/>
                <highlight highlighted="false" size="6">
                    <color red="255" green="0" blue="0"/>
                </highlight>
                <shape value="Ellipse"/>
            </nodeAppearance>
            <featureList>
                <feature name="GO Info" type="org.navigatorgl.feature.legacy.GOFeature">
                    <goCategory>T - Transcription</goCategory>
                    <goTermList type="go_cellular_component">
                        <goTerm id="GO:0032039">
                            <description>integrator complex</description>
                            <evidence>IDA</evidence>
                        </goTerm>
                    </goTermList>
                    <goTermList type="go_biological_process">
                        <goTerm id="GO:0016180">
                            <description>snRNA processing</description>
                            <evidence>IDA</evidence>
                        </goTerm>
                    </goTermList>
                    <goTermList type="go_molecular_function">
                        <goTerm id="GO:0004888">
                            <description>transmembrane receptor activity</description>
                            <evidence>TAS</evidence>
                        </goTerm>
                    </goTermList>
                </feature>
                <feature name="APSP Hits" type="org.navigatorgl.feature.legacy.IntegerFeature">
                    <valuelist primaryIndex="0" mode="PRIMARY">
                        <value>540</value>
                    </valuelist>
                </feature>
                <feature name="Description" type="org.navigatorgl.feature.legacy.StringFeature">
                    <valuelist primaryIndex="0" onlyShowPrimary="true">
                        <value>INTS6 Integrator complex subunit 6 (Int6) (Protein deleted in cancer 1) (Protein DDX26) (DBI-1).</value>
                    </valuelist>
                </feature>
                <feature name="Label" type="org.navigatorgl.feature.legacy.StringFeature">
                    <valuelist primaryIndex="0" onlyShowPrimary="true">
                        <value>INTS6</value>
                    </valuelist>
                </feature>
            </featureList>
        </node>
        <node id="Q12816">
            <nodeAppearance>
                <label value="TRO" labelSource="Label" show="false" alpha="0.0" position="E"/>
                <position xPos="-365.8145" yPos="87.48903" zPos="69.79347" fixed="false"/>
                <advancedPosition xPos="0.0" yPos="0.0" zPos="0.0" xFixed="false" yFixed="false" zFixed="false"/>
                <color red="128" green="128" blue="128"/>
                <size width="8" height="8"/>
                <alpha value="0.06"/>
                <highlight highlighted="false" size="6">
                    <color red="255" green="0" blue="0"/>
                </highlight>
                <shape value="Ellipse"/>
            </nodeAppearance>
            <featureList>
                <feature name="GO Info" type="org.navigatorgl.feature.legacy.GOFeature">
                    <goCategory>C - Cellular Fate and Organization</goCategory>
                    <goTermList type="go_cellular_component">
                        <goTerm id="GO:0005886">
                            <description>plasma membrane</description>
                            <evidence>TAS</evidence>
                        </goTerm>
                        <goTerm id="GO:0005887">
                            <description>integral to plasma membrane</description>
                            <evidence>TAS</evidence>
                        </goTerm>
                    </goTermList>
                    <goTermList type="go_biological_process">
                        <goTerm id="GO:0007566">
                            <description>embryo implantation</description>
                            <evidence>TAS</evidence>
                        </goTerm>
                        <goTerm id="GO:0007156">
                            <description>homophilic cell adhesion</description>
                            <evidence>TAS</evidence>
                        </goTerm>
                    </goTermList>
                    <goTermList type="go_molecular_function"/>
                </feature>
                <feature name="APSP Hits" type="org.navigatorgl.feature.legacy.IntegerFeature">
                    <valuelist primaryIndex="0" mode="PRIMARY">
                        <value>522</value>
                    </valuelist>
                </feature>
                <feature name="Description" type="org.navigatorgl.feature.legacy.StringFeature">
                    <valuelist primaryIndex="0" onlyShowPrimary="true">
                        <value>TRO Trophinin (MAGE-D3 antigen).</value>
                    </valuelist>
                </feature>
                <feature name="Label" type="org.navigatorgl.feature.legacy.StringFeature">
                    <valuelist primaryIndex="0" onlyShowPrimary="true">
                        <value>TRO</value>
                    </valuelist>
                </feature>
            </featureList>
        </node>
        <node id="Q6IA22">
            <nodeAppearance>
                <label value="Q6IA22" labelSource="Label" show="false" alpha="0.0" position="E"/>
                <position xPos="184.05801" yPos="76.88117" zPos="319.51077" fixed="false"/>
                <advancedPosition xPos="0.0" yPos="0.0" zPos="0.0" xFixed="false" yFixed="false" zFixed="false"/>
                <color red="128" green="128" blue="128"/>
                <size width="8" height="8"/>
                <alpha value="0.06"/>
                <highlight highlighted="false" size="6">
                    <color red="255" green="0" blue="0"/>
                </highlight>
                <shape value="Ellipse"/>
            </nodeAppearance>
            <featureList>
                <feature name="APSP Hits" type="org.navigatorgl.feature.legacy.IntegerFeature">
                    <valuelist primaryIndex="0" mode="PRIMARY">
                        <value>522</value>
                    </valuelist>
                </feature>
            </featureList>
        </node>
        <node id="Q03113">
            <nodeAppearance>
                <label value="GNA12" labelSource="Label" show="false" alpha="0.0" position="E"/>
                <position xPos="174.55515" yPos="-10.700782" zPos="-121.16261" fixed="false"/>
                <advancedPosition xPos="0.0" yPos="0.0" zPos="0.0" xFixed="false" yFixed="false" zFixed="false"/>
                <color red="128" green="128" blue="128"/>
                <size width="8" height="8"/>
                <alpha value="0.06"/>
                <highlight highlighted="false" size="6">
                    <color red="255" green="0" blue="0"/>
                </highlight>
                <shape value="Ellipse"/>
            </nodeAppearance>
            <featureList>
                <feature name="GO Info" type="org.navigatorgl.feature.legacy.GOFeature">
                    <goCategory>C - Cellular Fate and Organization</goCategory>
                    <goTermList type="go_cellular_component"/>
                    <goTermList type="go_biological_process">
                        <goTerm id="GO:0007186">
                            <description>G-protein coupled receptor protein signalin</description>
                            <evidence>TAS</evidence>
                        </goTerm>
                        <goTerm id="GO:0007596">
                            <description>blood coagulation</description>
                            <evidence>TAS</evidence>
                        </goTerm>
                    </goTermList>
                    <goTermList type="go_molecular_function">
                        <goTerm id="GO:0005515">
                            <description>protein binding</description>
                            <evidence>IPI</evidence>
                        </goTerm>
                        <goTerm id="GO:0003924">
                            <description>GTPase activity</description>
                            <evidence>TAS</evidence>
                        </goTerm>
                        <goTerm id="GO:0004871">
                            <description>signal transducer activity</description>
                            <evidence>NAS</evidence>
                        </goTerm>
                    </goTermList>
                </feature>
                <feature name="APSP Hits" type="org.navigatorgl.feature.legacy.IntegerFeature">
                    <valuelist primaryIndex="0" mode="PRIMARY">
                        <value>526</value>
                    </valuelist>
                </feature>
                <feature name="Description" type="org.navigatorgl.feature.legacy.StringFeature">
                    <valuelist primaryIndex="0" onlyShowPrimary="true">
                        <value>GNA12 Guanine nucleotide-binding protein alpha-12 subunit (G alpha-12).</value>
                    </valuelist>
                </feature>
                <feature name="Label" type="org.navigatorgl.feature.legacy.StringFeature">
                    <valuelist primaryIndex="0" onlyShowPrimary="true">
                        <value>GNA12</value>
                    </valuelist>
                </feature>
            </featureList>
        </node>
        <node id="Q14498">
            <nodeAppearance>
                <label value="RBM39" labelSource="Label" show="false" alpha="0.0" position="E"/>
                <position xPos="78.94846" yPos="28.825829" zPos="-56.44712" fixed="false"/>
                <advancedPosition xPos="0.0" yPos="0.0" zPos="0.0" xFixed="false" yFixed="false" zFixed="false"/>
                <color red="128" green="128" blue="128"/>
                <size width="8" height="8"/>
                <alpha value="0.06"/>
                <highlight highlighted="false" size="6">
                    <color red="255" green="0" blue="0"/>
                </highlight>
                <shape value="Ellipse"/>
            </nodeAppearance>
            <featureList>
                <feature name="GO Info" type="org.navigatorgl.feature.legacy.GOFeature">
                    <goCategory>T - Transcription</goCategory>
                    <goTermList type="go_cellular_component">
                        <goTerm id="GO:0005654">
                            <description>nucleoplasm</description>
                            <evidence>TAS</evidence>
                        </goTerm>
                    </goTermList>
                    <goTermList type="go_biological_process">
                        <goTerm id="GO:0006396">
                            <description>RNA processing</description>
                            <evidence>TAS</evidence>
                        </goTerm>
                    </goTermList>
                    <goTermList type="go_molecular_function"/>
                </feature>
                <feature name="APSP Hits" type="org.navigatorgl.feature.legacy.IntegerFeature">
                    <valuelist primaryIndex="0" mode="PRIMARY">
                        <value>558</value>
                    </valuelist>
                </feature>
                <feature name="Description" type="org.navigatorgl.feature.legacy.StringFeature">
                    <valuelist primaryIndex="0" onlyShowPrimary="true">
                        <value>RBM39 RNA-binding protein 39 (RNA-binding motif protein 39) (RNA-binding region-containing protein 2) (Hepatocellular carcinoma protein 1) (Splicing factor HCC1).</value>
                    </valuelist>
                </feature>
                <feature name="Label" type="org.navigatorgl.feature.legacy.StringFeature">
                    <valuelist primaryIndex="0" onlyShowPrimary="true">
                        <value>RBM39</value>
                    </valuelist>
                </feature>
            </featureList>
        </node>
        <node id="P23471">
            <nodeAppearance>
                <label value="PTPRZ1" labelSource="Label" show="false" alpha="0.0" position="E"/>
                <position xPos="117.07583" yPos="133.28833" zPos="-15.667273" fixed="false"/>
                <advancedPosition xPos="0.0" yPos="0.0" zPos="0.0" xFixed="false" yFixed="false" zFixed="false"/>
                <color red="128" green="128" blue="128"/>
                <size width="8" height="8"/>
                <alpha value="0.06"/>
                <highlight highlighted="false" size="6">
                    <color red="255" green="0" blue="0"/>
                </highlight>
                <shape value="Ellipse"/>
            </nodeAppearance>
            <featureList>
                <feature name="GO Info" type="org.navigatorgl.feature.legacy.GOFeature">
                    <goCategory>G - Amino Acid Metabolism</goCategory>
                    <goTermList type="go_cellular_component">
                        <goTerm id="GO:0005887">
                            <description>integral to plasma membrane</description>
                            <evidence>TAS</evidence>
                        </goTerm>
                    </goTermList>
                    <goTermList type="go_biological_process">
                        <goTerm id="GO:0006470">
                            <description>protein amino acid dephosphorylation</description>
                            <evidence>TAS</evidence>
                        </goTerm>
                        <goTerm id="GO:0007417">
                            <description>central nervous system development</description>
                            <evidence>TAS</evidence>
                        </goTerm>
                    </goTermList>
                    <goTermList type="go_molecular_function">
                        <goTerm id="GO:0005001">
                            <description>transmembrane receptor protein tyrosine pho</description>
                            <evidence>TAS</evidence>
                        </goTerm>
                    </goTermList>
                </feature>
                <feature name="APSP Hits" type="org.navigatorgl.feature.legacy.IntegerFeature">
                    <valuelist primaryIndex="0" mode="PRIMARY">
                        <value>522</value>
                    </valuelist>
                </feature>
                <feature name="Description" type="org.navigatorgl.feature.legacy.StringFeature">
                    <valuelist primaryIndex="0" onlyShowPrimary="true">
                        <value>PTPRZ1 Receptor-type tyrosine-protein phosphatase zeta precursor (EC 3.1.3.48) (R-PTP-zeta).</value>
                    </valuelist>
                </feature>
                <feature name="Label" type="org.navigatorgl.feature.legacy.StringFeature">
                    <valuelist primaryIndex="0" onlyShowPrimary="true">
                        <value>PTPRZ1</value>
                    </valuelist>
                </feature>
            </featureList>
        </node>
        <node id="Q9UQB3">
            <nodeAppearance>
                <label value="CTNND2" labelSource="Label" show="false" alpha="0.0" position="E"/>
                <position xPos="83.96679" yPos="5.272667" zPos="-68.634705" fixed="false"/>
                <advancedPosition xPos="0.0" yPos="0.0" zPos="0.0" xFixed="false" yFixed="false" zFixed="false"/>
                <color red="128" green="128" blue="128"/>
                <size width="8" height="8"/>
                <alpha value="0.06"/>
                <highlight highlighted="false" size="6">
                    <color red="255" green="0" blue="0"/>
                </highlight>
                <shape value="Ellipse"/>
            </nodeAppearance>
            <featureList>
                <feature name="GO Info" type="org.navigatorgl.feature.legacy.GOFeature">
                    <goCategory>C - Cellular Fate and Organization</goCategory>
                    <goTermList type="go_cellular_component">
                        <goTerm id="GO:0005737">
                            <description>cytoplasm</description>
                            <evidence>TAS</evidence>
                        </goTerm>
                    </goTermList>
                    <goTermList type="go_biological_process">
                        <goTerm id="GO:0007165">
                            <description>signal transduction</description>
                            <evidence>TAS</evidence>
                        </goTerm>
                        <goTerm id="GO:0007155">
                            <description>cell adhesion</description>
                            <evidence>TAS</evidence>
                        </goTerm>
                        <goTerm id="GO:0007158">
                            <description>neuron adhesion</description>
                            <evidence>NAS</evidence>
                        </goTerm>
                    </goTermList>
                    <goTermList type="go_molecular_function"/>
                </feature>
                <feature name="APSP Hits" type="org.navigatorgl.feature.legacy.IntegerFeature">
                    <valuelist primaryIndex="0" mode="PRIMARY">
                        <value>522</value>
                    </valuelist>
                </feature>
                <feature name="Description" type="org.navigatorgl.feature.legacy.StringFeature">
                    <valuelist primaryIndex="0" onlyShowPrimary="true">
                        <value>CTNND2 Catenin delta-2 (Delta-catenin) (Neural plakophilin-related ARM-repeat protein) (NPRAP) (Neurojungin) (GT24).</value>
                    </valuelist>
                </feature>
                <feature name="Label" type="org.navigatorgl.feature.legacy.StringFeature">
                    <valuelist primaryIndex="0" onlyShowPrimary="true">
                        <value>CTNND2</value>
                    </valuelist>
                </feature>
            </featureList>
        </node>
        <node id="Q12778">
            <nodeAppearance>
                <label value="FOXO1A" labelSource="Label" show="false" alpha="0.0" position="E"/>
                <position xPos="239.00218" yPos="88.8723" zPos="-5.95158" fixed="false"/>
                <advancedPosition xPos="0.0" yPos="0.0" zPos="0.0" xFixed="false" yFixed="false" zFixed="false"/>
                <color red="128" green="128" blue="128"/>
                <size width="8" height="8"/>
                <alpha value="0.06"/>
                <highlight highlighted="false" size="6">
                    <color red="255" green="0" blue="0"/>
                </highlight>
                <shape value="Ellipse"/>
            </nodeAppearance>
            <featureList>
                <feature name="GO Info" type="org.navigatorgl.feature.legacy.GOFeature">
                    <goCategory>T - Transcription</goCategory>
                    <goTermList type="go_cellular_component">
                        <goTerm id="GO:0005737">
                            <description>cytoplasm</description>
                            <evidence>IDA</evidence>
                        </goTerm>
                        <goTerm id="GO:0005634">
                            <description>nucleus</description>
                            <evidence>IDA</evidence>
                        </goTerm>
                    </goTermList>
                    <goTermList type="go_biological_process">
                        <goTerm id="GO:0045944">
                            <description>positive regulation of transcription from R</description>
                            <evidence>IDA</evidence>
                        </goTerm>
                        <goTerm id="GO:0006916">
                            <description>anti-apoptosis</description>
                            <evidence>IDA</evidence>
                        </goTerm>
                    </goTermList>
                    <goTermList type="go_molecular_function">
                        <goTerm id="GO:0043565">
                            <description>sequence-specific DNA binding</description>
                            <evidence>IDA</evidence>
                        </goTerm>
                        <goTerm id="GO:0005515">
                            <description>protein binding</description>
                            <evidence>IPI</evidence>
                        </goTerm>
                        <goTerm id="GO:0016563">
                            <description>transcriptional activator activity</description>
                            <evidence>IDA</evidence>
                        </goTerm>
                    </goTermList>
                </feature>
                <feature name="APSP Hits" type="org.navigatorgl.feature.legacy.IntegerFeature">
                    <valuelist primaryIndex="0" mode="PRIMARY">
                        <value>532</value>
                    </valuelist>
                </feature>
                <feature name="Description" type="org.navigatorgl.feature.legacy.StringFeature">
                    <valuelist primaryIndex="0" onlyShowPrimary="true">
                        <value>FOXO1A Forkhead box protein O1A (Forkhead in rhabdomyosarcoma).</value>
                    </valuelist>
                </feature>
                <feature name="Label" type="org.navigatorgl.feature.legacy.StringFeature">
                    <valuelist primaryIndex="0" onlyShowPrimary="true">
                        <value>FOXO1A</value>
                    </valuelist>
                </feature>
            </featureList>
        </node>
        <node id="P30260">
            <nodeAppearance>
                <label value="CDC27" labelSource="Label" show="false" alpha="0.0" position="E"/>
                <position xPos="140.00555" yPos="55.254913" zPos="227.4476" fixed="false"/>
                <advancedPosition xPos="0.0" yPos="0.0" zPos="0.0" xFixed="false" yFixed="false" zFixed="false"/>
                <color red="128" green="128" blue="128"/>
                <size width="8" height="8"/>
                <alpha value="0.06"/>
                <highlight highlighted="false" size="6">
                    <color red="255" green="0" blue="0"/>
                </highlight>
                <shape value="Ellipse"/>
            </nodeAppearance>
            <featureList>
                <feature name="GO Info" type="org.navigatorgl.feature.legacy.GOFeature">
                    <goCategory>D - Genome Maintenance</goCategory>
                    <goTermList type="go_cellular_component">
                        <goTerm id="GO:0005813">
                            <description>centrosome</description>
                            <evidence>IDA</evidence>
                        </goTerm>
                        <goTerm id="GO:0005737">
                            <description>cytoplasm</description>
                            <evidence>IDA</evidence>
                        </goTerm>
                        <goTerm id="GO:0005876">
                            <description>spindle microtubule</description>
                            <evidence>IDA</evidence>
                        </goTerm>
                    </goTermList>
                    <goTermList type="go_biological_process">
                        <goTerm id="GO:0008283">
                            <description>cell proliferation</description>
                            <evidence>TAS</evidence>
                        </goTerm>
                        <goTerm id="GO:0007091">
                            <description>mitotic metaphase/anaphase transition</description>
                            <evidence>IMP</evidence>
                        </goTerm>
                    </goTermList>
                    <goTermList type="go_molecular_function">
                        <goTerm id="GO:0005515">
                            <description>protein binding</description>
                            <evidence>IPI</evidence>
                        </goTerm>
                    </goTermList>
                </feature>
                <feature name="APSP Hits" type="org.navigatorgl.feature.legacy.IntegerFeature">
                    <valuelist primaryIndex="0" mode="PRIMARY">
                        <value>1418</value>
                    </valuelist>
                </feature>
                <feature name="Description" type="org.navigatorgl.feature.legacy.StringFeature">
                    <valuelist primaryIndex="0" onlyShowPrimary="true">
                        <value>CDC27 Cell division cycle protein 27 homolog (CDC27Hs) (H-NUC).</value>
                    </valuelist>
                </feature>
                <feature name="Label" type="org.navigatorgl.feature.legacy.StringFeature">
                    <valuelist primaryIndex="0" onlyShowPrimary="true">
                        <value>CDC27</value>
                    </valuelist>
                </feature>
            </featureList>
        </node>
        <node id="P23470">
            <nodeAppearance>
                <label value="PTPRG" labelSource="Label" show="false" alpha="0.0" position="E"/>
                <position xPos="130.53337" yPos="117.24961" zPos="15.199121" fixed="false"/>
                <advancedPosition xPos="0.0" yPos="0.0" zPos="0.0" xFixed="false" yFixed="false" zFixed="false"/>
                <color red="128" green="128" blue="128"/>
                <size width="8" height="8"/>
                <alpha value="0.06"/>
                <highlight highlighted="false" size="6">
                    <color red="255" green="0" blue="0"/>
                </highlight>
                <shape value="Ellipse"/>
            </nodeAppearance>
            <featureList>
                <feature name="GO Info" type="org.navigatorgl.feature.legacy.GOFeature">
                    <goCategory>N - Not Matched</goCategory>
                    <goTermList type="go_cellular_component">
                        <goTerm id="GO:0005887">
                            <description>integral to plasma membrane</description>
                            <evidence>TAS</evidence>
                        </goTerm>
                    </goTermList>
                    <goTermList type="go_biological_process">
                        <goTerm id="GO:0007169">
                            <description>transmembrane receptor protein tyrosine kin</description>
                            <evidence>TAS</evidence>
                        </goTerm>
                    </goTermList>
                    <goTermList type="go_molecular_function">
                        <goTerm id="GO:0005001">
                            <description>transmembrane receptor protein tyrosine pho</description>
                            <evidence>TAS</evidence>
                        </goTerm>
                    </goTermList>
                </feature>
                <feature name="APSP Hits" type="org.navigatorgl.feature.legacy.IntegerFeature">
                    <valuelist primaryIndex="0" mode="PRIMARY">
                        <value>539</value>
                    </valuelist>
                </feature>
                <feature name="Description" type="org.navigatorgl.feature.legacy.StringFeature">
                    <valuelist primaryIndex="0" onlyShowPrimary="true">
                        <value>PTPRG Receptor-type tyrosine-protein phosphatase gamma precursor (EC 3.1.3.48) (Protein-tyrosine phosphatase gamma) (R-PTP-gamma).</value>
                    </valuelist>
                </feature>
                <feature name="Label" type="org.navigatorgl.feature.legacy.StringFeature">
                    <valuelist primaryIndex="0" onlyShowPrimary="true">
                        <value>PTPRG</value>
                    </valuelist>
                </feature>
            </featureList>
        </node>
        <node id="Q8WYK2">
            <nodeAppearance>
                <label value="jdp2" labelSource="Label" show="false" alpha="0.0" position="E"/>
                <position xPos="-53.22568" yPos="99.94354" zPos="142.10698" fixed="false"/>
                <advancedPosition xPos="0.0" yPos="0.0" zPos="0.0" xFixed="false" yFixed="false" zFixed="false"/>
                <color red="128" green="128" blue="128"/>
                <size width="8" height="8"/>
                <alpha value="0.06"/>
                <highlight highlighted="false" size="6">
                    <color red="255" green="0" blue="0"/>
                </highlight>
                <shape value="Ellipse"/>
            </nodeAppearance>
            <featureList>
                <feature name="GO Info" type="org.navigatorgl.feature.legacy.GOFeature">
                    <goCategory>T - Transcription</goCategory>
                    <goTermList type="go_cellular_component">
                        <goTerm id="GO:0005634">
                            <description>nucleus</description>
                            <evidence>IEA</evidence>
                        </goTerm>
                    </goTermList>
                    <goTermList type="go_biological_process">
                        <goTerm id="GO:0006355">
                            <description>regulation of transcription, DNA-dependent</description>
                            <evidence>IEA</evidence>
                        </goTerm>
                    </goTermList>
                    <goTermList type="go_molecular_function">
                        <goTerm id="GO:0043565">
                            <description>sequence-specific DNA binding</description>
                            <evidence>IEA</evidence>
                        </goTerm>
                        <goTerm id="GO:0003700">
                            <description>transcription factor activity</description>
                            <evidence>IEA</evidence>
                        </goTerm>
                        <goTerm id="GO:0046983">
                            <description>protein dimerization activity</description>
                            <evidence>IEA</evidence>
                        </goTerm>
                    </goTermList>
                </feature>
                <feature name="APSP Hits" type="org.navigatorgl.feature.legacy.IntegerFeature">
                    <valuelist primaryIndex="0" mode="PRIMARY">
                        <value>522</value>
                    </valuelist>
                </feature>
                <feature name="Description" type="org.navigatorgl.feature.legacy.StringFeature">
                    <valuelist primaryIndex="0" onlyShowPrimary="true">
                        <value>jdp2 Jun dimerization protein 2.</value>
                    </valuelist>
                </feature>
                <feature name="Label" type="org.navigatorgl.feature.legacy.StringFeature">
                    <valuelist primaryIndex="0" onlyShowPrimary="true">
                        <value>jdp2</value>
                    </valuelist>
                </feature>
            </featureList>
        </node>
        <node id="Q14494">
            <nodeAppearance>
                <label value="NFE2L1" labelSource="Label" show="false" alpha="0.0" position="E"/>
                <position xPos="-58.08092" yPos="104.36866" zPos="-31.326096" fixed="false"/>
                <advancedPosition xPos="0.0" yPos="0.0" zPos="0.0" xFixed="false" yFixed="false" zFixed="false"/>
                <color red="128" green="128" blue="128"/>
                <size width="8" height="8"/>
                <alpha value="0.06"/>
                <highlight highlighted="false" size="6">
                    <color red="255" green="0" blue="0"/>
                </highlight>
                <shape value="Ellipse"/>
            </nodeAppearance>
            <featureList>
                <feature name="GO Info" type="org.navigatorgl.feature.legacy.GOFeature">
                    <goCategory>T - Transcription</goCategory>
                    <goTermList type="go_cellular_component"/>
                    <goTermList type="go_biological_process">
                        <goTerm id="GO:0006954">
                            <description>inflammatory response</description>
                            <evidence>TAS</evidence>
                        </goTerm>
                        <goTerm id="GO:0006366">
                            <description>transcription from RNA polymerase II promoter</description>
                            <evidence>TAS</evidence>
                        </goTerm>
                        <goTerm id="GO:0009653">
                            <description>morphogenesis</description>
                            <evidence>TAS</evidence>
                        </goTerm>
                        <goTerm id="GO:0006783">
                            <description>heme biosynthesis</description>
                            <evidence>TAS</evidence>
                        </goTerm>
                    </goTermList>
                    <goTermList type="go_molecular_function">
                        <goTerm id="GO:0003712">
                            <description>transcription cofactor activity</description>
                            <evidence>TAS</evidence>
                        </goTerm>
                        <goTerm id="GO:0003700">
                            <description>transcription factor activity</description>
                            <evidence>TAS</evidence>
                        </goTerm>
                    </goTermList>
                </feature>
                <feature name="APSP Hits" type="org.navigatorgl.feature.legacy.IntegerFeature">
                    <valuelist primaryIndex="0" mode="PRIMARY">
                        <value>522</value>
                    </valuelist>
                </feature>
                <feature name="Description" type="org.navigatorgl.feature.legacy.StringFeature">
                    <valuelist primaryIndex="0" onlyShowPrimary="true">
                        <value>NFE2L1 Nuclear factor erythroid 2-related factor 1 (NF-E2-related factor 1) (NFE2-related factor 1) (Nuclear factor, erythroid derived 2, like 1) (Transcription factor 11) (Transcription factor HBZ17) (Transcription factor LCR-F1) (Locus control region-factor 1).</value>
                    </valuelist>
                </feature>
                <feature name="Label" type="org.navigatorgl.feature.legacy.StringFeature">
                    <valuelist primaryIndex="0" onlyShowPrimary="true">
                        <value>NFE2L1</value>
                    </valuelist>
                </feature>
            </featureList>
        </node>
        <node id="Q9UJU2">
            <nodeAppearance>
                <label value="LEF1" labelSource="Label" show="false" alpha="0.0" position="E"/>
                <position xPos="104.39275" yPos="137.64938" zPos="133.93275" fixed="false"/>
                <advancedPosition xPos="0.0" yPos="0.0" zPos="0.0" xFixed="false" yFixed="false" zFixed="false"/>
                <color red="128" green="128" blue="128"/>
                <size width="8" height="8"/>
                <alpha value="0.06"/>
                <highlight highlighted="false" size="6">
                    <color red="255" green="0" blue="0"/>
                </highlight>
                <shape value="Ellipse"/>
            </nodeAppearance>
            <featureList>
                <feature name="GO Info" type="org.navigatorgl.feature.legacy.GOFeature">
                    <goCategory>D - Genome Maintenance</goCategory>
                    <goTermList type="go_cellular_component"/>
                    <goTermList type="go_biological_process"/>
                    <goTermList type="go_molecular_function">
                        <goTerm id="GO:0005515">
                            <description>protein binding</description>
                            <evidence>IPI</evidence>
                        </goTerm>
                        <goTerm id="GO:0008301">
                            <description>DNA bending activity</description>
                            <evidence>ISS</evidence>
                        </goTerm>
                    </goTermList>
                </feature>
                <feature name="APSP Hits" type="org.navigatorgl.feature.legacy.IntegerFeature">
                    <valuelist primaryIndex="0" mode="PRIMARY">
                        <value>735</value>
                    </valuelist>
                </feature>
                <feature name="Description" type="org.navigatorgl.feature.legacy.StringFeature">
                    <valuelist primaryIndex="0" onlyShowPrimary="true">
                        <value>LEF1 Lymphoid enhancer-binding factor 1 (LEF-1) (T cell-specific transcription factor 1-alpha) (TCF1-alpha).</value>
                    </valuelist>
                </feature>
                <feature name="Label" type="org.navigatorgl.feature.legacy.StringFeature">
                    <valuelist primaryIndex="0" onlyShowPrimary="true">
                        <value>LEF1</value>
                    </valuelist>
                </feature>
            </featureList>
        </node>
        <node id="P49789">
            <nodeAppearance>
                <label value="FHIT" labelSource="Label" show="false" alpha="0.0" position="E"/>
                <position xPos="192.06557" yPos="62.942898" zPos="145.14964" fixed="false"/>
                <advancedPosition xPos="0.0" yPos="0.0" zPos="0.0" xFixed="false" yFixed="false" zFixed="false"/>
                <color red="128" green="128" blue="128"/>
                <size width="8" height="8"/>
                <alpha value="0.06"/>
                <highlight highlighted="false" size="6">
                    <color red="255" green="0" blue="0"/>
                </highlight>
                <shape value="Ellipse"/>
            </nodeAppearance>
            <featureList>
                <feature name="GO Info" type="org.navigatorgl.feature.legacy.GOFeature">
                    <goCategory>C - Cellular Fate and Organization</goCategory>
                    <goTermList type="go_cellular_component">
                        <goTerm id="GO:0005737">
                            <description>cytoplasm</description>
                            <evidence>IDA</evidence>
                        </goTerm>
                    </goTermList>
                    <goTermList type="go_biological_process">
                        <goTerm id="GO:0009117">
                            <description>nucleotide metabolism</description>
                            <evidence>TAS</evidence>
                        </goTerm>
                    </goTermList>
                    <goTermList type="go_molecular_function">
                        <goTerm id="GO:0016787">
                            <description>hydrolase activity</description>
                            <evidence>IDA</evidence>
                        </goTerm>
                        <goTerm id="GO:0047710">
                            <description>bis(5'-adenosyl)-triphosphatase activity</description>
                            <evidence>IDA</evidence>
                        </goTerm>
                    </goTermList>
                </feature>
                <feature name="APSP Hits" type="org.navigatorgl.feature.legacy.IntegerFeature">
                    <valuelist primaryIndex="0" mode="PRIMARY">
                        <value>609</value>
                    </valuelist>
                </feature>
                <feature name="Description" type="org.navigatorgl.feature.legacy.StringFeature">
                    <valuelist primaryIndex="0" onlyShowPrimary="true">
                        <value>FHIT Bis(5'-adenosyl)-triphosphatase (EC 3.6.1.29) (Diadenosine 5',5'''- P1,P3-triphosphate hydrolase) (Dinucleosidetriphosphatase) (AP3A hydrolase) (AP3AASE) (Fragile histidine triad protein).</value>
                    </valuelist>
                </feature>
                <feature name="Label" type="org.navigatorgl.feature.legacy.StringFeature">
                    <valuelist primaryIndex="0" onlyShowPrimary="true">
                        <value>FHIT</value>
                    </valuelist>
                </feature>
            </featureList>
        </node>
        <node id="Q6STE5">
            <nodeAppearance>
                <label value="SMARCD3" labelSource="Label" show="false" alpha="0.0" position="E"/>
                <position xPos="177.54277" yPos="113.57569" zPos="-93.67368" fixed="false"/>
                <advancedPosition xPos="0.0" yPos="0.0" zPos="0.0" xFixed="false" yFixed="false" zFixed="false"/>
                <color red="128" green="128" blue="128"/>
                <size width="8" height="8"/>
                <alpha value="0.06"/>
                <highlight highlighted="false" size="6">
                    <color red="255" green="0" blue="0"/>
                </highlight>
                <shape value="Ellipse"/>
            </nodeAppearance>
            <featureList>
                <feature name="GO Info" type="org.navigatorgl.feature.legacy.GOFeature">
                    <goCategory>T - Transcription</goCategory>
                    <goTermList type="go_cellular_component">
                        <goTerm id="GO:0016514">
                            <description>SWI/SNF complex</description>
                            <evidence>NAS</evidence>
                        </goTerm>
                        <goTerm id="GO:0005634">
                            <description>nucleus</description>
                            <evidence>IDA</evidence>
                        </goTerm>
                        <goTerm id="GO:0005654">
                            <description>nucleoplasm</description>
                            <evidence>TAS</evidence>
                        </goTerm>
                    </goTermList>
                    <goTermList type="go_biological_process">
                        <goTerm id="GO:0006357">
                            <description>regulation of transcription from RNA polyme</description>
                            <evidence>TAS</evidence>
                        </goTerm>
                        <goTerm id="GO:0045893">
                            <description>positive regulation of transcription, DNA-d</description>
                            <evidence>IDA</evidence>
                        </goTerm>
                    </goTermList>
                    <goTermList type="go_molecular_function">
                        <goTerm id="GO:0030528">
                            <description>transcription regulator activity</description>
                            <evidence>IDA</evidence>
                        </goTerm>
                        <goTerm id="GO:0003713">
                            <description>transcription coactivator activity</description>
                            <evidence>TAS</evidence>
                        </goTerm>
                        <goTerm id="GO:0005102">
                            <description>receptor binding</description>
                            <evidence>IPI</evidence>
                        </goTerm>
                        <goTerm id="GO:0035257">
                            <description>nuclear hormone receptor binding</description>
                            <evidence>IPI</evidence>
                        </goTerm>
                        <goTerm id="GO:0008134">
                            <description>transcription factor binding</description>
                            <evidence>IPI</evidence>
                        </goTerm>
                    </goTermList>
                </feature>
                <feature name="APSP Hits" type="org.navigatorgl.feature.legacy.IntegerFeature">
                    <valuelist primaryIndex="0" mode="PRIMARY">
                        <value>538</value>
                    </valuelist>
                </feature>
                <feature name="Description" type="org.navigatorgl.feature.legacy.StringFeature">
                    <valuelist primaryIndex="0" onlyShowPrimary="true">
                        <value>SMARCD3 SWI/SNF-related matrix-associated actin-dependent regulator of chromatin subfamily D member 3 (60 kDa BRG-1/Brm-associated factor subunit C) (BRG1-associated factor 60C).</value>
                    </valuelist>
                </feature>
                <feature name="Label" type="org.navigatorgl.feature.legacy.StringFeature">
                    <valuelist primaryIndex="0" onlyShowPrimary="true">
                        <value>SMARCD3</value>
                    </valuelist>
                </feature>
            </featureList>
        </node>
        <node id="P16284">
            <nodeAppearance>
                <label value="PECAM1" labelSource="Label" show="false" alpha="0.0" position="E"/>
                <position xPos="10.530692" yPos="27.381977" zPos="-95.93345" fixed="false"/>
                <advancedPosition xPos="0.0" yPos="0.0" zPos="0.0" xFixed="false" yFixed="false" zFixed="false"/>
                <color red="128" green="128" blue="128"/>
                <size width="8" height="8"/>
                <alpha value="0.06"/>
                <highlight highlighted="false" size="6">
                    <color red="255" green="0" blue="0"/>
                </highlight>
                <shape value="Ellipse"/>
            </nodeAppearance>
            <featureList>
                <feature name="GO Info" type="org.navigatorgl.feature.legacy.GOFeature">
                    <goCategory>C - Cellular Fate and Organization</goCategory>
                    <goTermList type="go_cellular_component">
                        <goTerm id="GO:0005886">
                            <description>plasma membrane</description>
                            <evidence>TAS</evidence>
                        </goTerm>
                    </goTermList>
                    <goTermList type="go_biological_process">
                        <goTerm id="GO:0007165">
                            <description>signal transduction</description>
                            <evidence>TAS</evidence>
                        </goTerm>
                        <goTerm id="GO:0008037">
                            <description>cell recognition</description>
                            <evidence>TAS</evidence>
                        </goTerm>
                    </goTermList>
                    <goTermList type="go_molecular_function"/>
                </feature>
                <feature name="APSP Hits" type="org.navigatorgl.feature.legacy.IntegerFeature">
                    <valuelist primaryIndex="0" mode="PRIMARY">
                        <value>530</value>
                    </valuelist>
                </feature>
                <feature name="Description" type="org.navigatorgl.feature.legacy.StringFeature">
                    <valuelist primaryIndex="0" onlyShowPrimary="true">
                        <value>PECAM1 Platelet endothelial cell adhesion molecule precursor (PECAM-1) (EndoCAM) (GPIIA') (CD31 antigen).</value>
                    </valuelist>
                </feature>
                <feature name="Label" type="org.navigatorgl.feature.legacy.StringFeature">
                    <valuelist primaryIndex="0" onlyShowPrimary="true">
                        <value>PECAM1</value>
                    </valuelist>
                </feature>
            </featureList>
        </node>
        <node id="Q12772">
            <nodeAppearance>
                <label value="SREBF2" labelSource="Label" show="false" alpha="0.0" position="E"/>
                <position xPos="137.62485" yPos="94.2349" zPos="56.541325" fixed="false"/>
                <advancedPosition xPos="0.0" yPos="0.0" zPos="0.0" xFixed="false" yFixed="false" zFixed="false"/>
                <color red="128" green="128" blue="128"/>
                <size width="8" height="8"/>
                <alpha value="0.06"/>
                <highlight highlighted="false" size="6">
                    <color red="255" green="0" blue="0"/>
                </highlight>
                <shape value="Ellipse"/>
            </nodeAppearance>
            <featureList>
                <feature name="GO Info" type="org.navigatorgl.feature.legacy.GOFeature">
                    <goCategory>T - Transcription</goCategory>
                    <goTermList type="go_cellular_component"/>
                    <goTermList type="go_biological_process">
                        <goTerm id="GO:0006629">
                            <description>lipid metabolism</description>
                            <evidence>TAS</evidence>
                        </goTerm>
                        <goTerm id="GO:0006357">
                            <description>regulation of transcription from RNA polyme</description>
                            <evidence>TAS</evidence>
                        </goTerm>
                    </goTermList>
                    <goTermList type="go_molecular_function">
                        <goTerm id="GO:0005515">
                            <description>protein binding</description>
                            <evidence>IPI</evidence>
                        </goTerm>
                        <goTerm id="GO:0003702">
                            <description>RNA polymerase II transcription factor acti</description>
                            <evidence>TAS</evidence>
                        </goTerm>
                    </goTermList>
                </feature>
                <feature name="APSP Hits" type="org.navigatorgl.feature.legacy.IntegerFeature">
                    <valuelist primaryIndex="0" mode="PRIMARY">
                        <value>524</value>
                    </valuelist>
                </feature>
                <feature name="Description" type="org.navigatorgl.feature.legacy.StringFeature">
                    <valuelist primaryIndex="0" onlyShowPrimary="true">
                        <value>SREBF2 Sterol regulatory element-binding protein 2 (SREBP-2) (Sterol regulatory element-binding transcription factor 2).</value>
                    </valuelist>
                </feature>
                <feature name="Label" type="org.navigatorgl.feature.legacy.StringFeature">
                    <valuelist primaryIndex="0" onlyShowPrimary="true">
                        <value>SREBF2</value>
                    </valuelist>
                </feature>
            </featureList>
        </node>
        <node id="Q9Y4A5">
            <nodeAppearance>
                <label value="TRRAP" labelSource="Label" show="false" alpha="0.0" position="E"/>
                <position xPos="175.51865" yPos="64.29459" zPos="-94.68027" fixed="false"/>
                <advancedPosition xPos="0.0" yPos="0.0" zPos="0.0" xFixed="false" yFixed="false" zFixed="false"/>
                <color red="128" green="128" blue="128"/>
                <size width="8" height="8"/>
                <alpha value="0.06"/>
                <highlight highlighted="false" size="6">
                    <color red="255" green="0" blue="0"/>
                </highlight>
                <shape value="Ellipse"/>
            </nodeAppearance>
            <featureList>
                <feature name="GO Info" type="org.navigatorgl.feature.legacy.GOFeature">
                    <goCategory>C - Cellular Fate and Organization</goCategory>
                    <goTermList type="go_cellular_component">
                        <goTerm id="GO:0000125">
                            <description>PCAF complex</description>
                            <evidence>NAS</evidence>
                        </goTerm>
                        <goTerm id="GO:0035267">
                            <description>TIP60 histone acetyltransferase complex</description>
                            <evidence>IDA</evidence>
                        </goTerm>
                        <goTerm id="GO:0005634">
                            <description>nucleus</description>
                            <evidence>IDA</evidence>
                        </goTerm>
                    </goTermList>
                    <goTermList type="go_biological_process">
                        <goTerm id="GO:0007165">
                            <description>signal transduction</description>
                            <evidence>TAS</evidence>
                        </goTerm>
                        <goTerm id="GO:0016573">
                            <description>histone acetylation</description>
                            <evidence>NAS</evidence>
                        </goTerm>
                    </goTermList>
                    <goTermList type="go_molecular_function">
                        <goTerm id="GO:0003712">
                            <description>transcription cofactor activity</description>
                            <evidence>IDA</evidence>
                        </goTerm>
                        <goTerm id="GO:0005515">
                            <description>protein binding</description>
                            <evidence>IPI</evidence>
                        </goTerm>
                    </goTermList>
                </feature>
                <feature name="APSP Hits" type="org.navigatorgl.feature.legacy.IntegerFeature">
                    <valuelist primaryIndex="0" mode="PRIMARY">
                        <value>772</value>
                    </valuelist>
                </feature>
                <feature name="Description" type="org.navigatorgl.feature.legacy.StringFeature">
                    <valuelist primaryIndex="0" onlyShowPrimary="true">
                        <value>TRRAP Transformation/transcription domain-associated protein (350/400 kDa PCAF-associated factor) (PAF350/400) (STAF40) (Tra1 homolog).</value>
                    </valuelist>
                </feature>
                <feature name="Label" type="org.navigatorgl.feature.legacy.StringFeature">
                    <valuelist primaryIndex="0" onlyShowPrimary="true">
                        <value>TRRAP</value>
                    </valuelist>
                </feature>
            </featureList>
        </node>
        <node id="P09493">
            <nodeAppearance>
                <label value="TPM1" labelSource="Label" show="false" alpha="0.0" position="E"/>
                <position xPos="-40.47812" yPos="77.33569" zPos="-91.02568" fixed="false"/>
                <advancedPosition xPos="0.0" yPos="0.0" zPos="0.0" xFixed="false" yFixed="false" zFixed="false"/>
                <color red="128" green="128" blue="128"/>
                <size width="8" height="8"/>
                <alpha value="0.06"/>
                <highlight highlighted="false" size="6">
                    <color red="255" green="0" blue="0"/>
                </highlight>
                <shape value="Ellipse"/>
            </nodeAppearance>
            <featureList>
                <feature name="GO Info" type="org.navigatorgl.feature.legacy.GOFeature">
                    <goCategory>C - Cellular Fate and Organization</goCategory>
                    <goTermList type="go_cellular_component">
                        <goTerm id="GO:0005862">
                            <description>muscle thin filament tropomyosin</description>
                            <evidence>TAS</evidence>
                        </goTerm>
                        <goTerm id="GO:0005856">
                            <description>cytoskeleton</description>
                            <evidence>TAS</evidence>
                        </goTerm>
                    </goTermList>
                    <goTermList type="go_biological_process">
                        <goTerm id="GO:0006937">
                            <description>regulation of muscle contraction</description>
                            <evidence>TAS</evidence>
                        </goTerm>
                        <goTerm id="GO:0008016">
                            <description>regulation of heart contraction</description>
                            <evidence>TAS</evidence>
                        </goTerm>
                        <goTerm id="GO:0006928">
                            <description>cell motility</description>
                            <evidence>TAS</evidence>
                        </goTerm>
                    </goTermList>
                    <goTermList type="go_molecular_function">
                        <goTerm id="GO:0008307">
                            <description>structural constituent of muscle</description>
                            <evidence>TAS</evidence>
                        </goTerm>
                    </goTermList>
                </feature>
                <feature name="APSP Hits" type="org.navigatorgl.feature.legacy.IntegerFeature">
                    <valuelist primaryIndex="0" mode="PRIMARY">
                        <value>540</value>
                    </valuelist>
                </feature>
                <feature name="Description" type="org.navigatorgl.feature.legacy.StringFeature">
                    <valuelist primaryIndex="0" onlyShowPrimary="true">
                        <value>TPM1 Tropomyosin 1 alpha chain (Alpha-tropomyosin).</value>
                    </valuelist>
                </feature>
                <feature name="Label" type="org.navigatorgl.feature.legacy.StringFeature">
                    <valuelist primaryIndex="0" onlyShowPrimary="true">
                        <value>TPM1</value>
                    </valuelist>
                </feature>
            </featureList>
        </node>
        <node id="O60244">
            <nodeAppearance>
                <label value="CRSP2" labelSource="Label" show="false" alpha="0.0" position="E"/>
                <position xPos="137.1828" yPos="29.509373" zPos="51.765667" fixed="false"/>
                <advancedPosition xPos="0.0" yPos="0.0" zPos="0.0" xFixed="false" yFixed="false" zFixed="false"/>
                <color red="128" green="128" blue="128"/>
                <size width="8" height="8"/>
                <alpha value="0.06"/>
                <highlight highlighted="false" size="6">
                    <color red="255" green="0" blue="0"/>
                </highlight>
                <shape value="Ellipse"/>
            </nodeAppearance>
            <featureList>
                <feature name="GO Info" type="org.navigatorgl.feature.legacy.GOFeature">
                    <goCategory>C - Cellular Fate and Organization</goCategory>
                    <goTermList type="go_cellular_component">
                        <goTerm id="GO:0000119">
                            <description>mediator complex</description>
                            <evidence>IDA</evidence>
                        </goTerm>
                        <goTerm id="GO:0005634">
                            <description>nucleus</description>
                            <evidence>IDA</evidence>
                        </goTerm>
                    </goTermList>
                    <goTermList type="go_biological_process">
                        <goTerm id="GO:0006367">
                            <description>transcription initiation from RNA polymeras</description>
                            <evidence>IDA</evidence>
                        </goTerm>
                        <goTerm id="GO:0045944">
                            <description>positive regulation of transcription from R</description>
                            <evidence>IDA</evidence>
                        </goTerm>
                        <goTerm id="GO:0030521">
                            <description>androgen receptor signaling pathway</description>
                            <evidence>IDA</evidence>
                        </goTerm>
                    </goTermList>
                    <goTermList type="go_molecular_function">
                        <goTerm id="GO:0046966">
                            <description>thyroid hormone receptor binding</description>
                            <evidence>IDA</evidence>
                        </goTerm>
                        <goTerm id="GO:0005515">
                            <description>protein binding</description>
                            <evidence>IPI</evidence>
                        </goTerm>
                        <goTerm id="GO:0030374">
                            <description>ligand-dependent nuclear receptor transcrip</description>
                            <evidence>NAS</evidence>
                        </goTerm>
                        <goTerm id="GO:0042809">
                            <description>vitamin D receptor binding</description>
                            <evidence>NAS</evidence>
                        </goTerm>
                        <goTerm id="GO:0004872">
                            <description>receptor activity</description>
                            <evidence>IDA</evidence>
                        </goTerm>
                        <goTerm id="GO:0016455">
                            <description>RNA polymerase II transcription mediator ac</description>
                            <evidence>IDA</evidence>
                        </goTerm>
                    </goTermList>
                </feature>
                <feature name="APSP Hits" type="org.navigatorgl.feature.legacy.IntegerFeature">
                    <valuelist primaryIndex="0" mode="PRIMARY">
                        <value>730</value>
                    </valuelist>
                </feature>
                <feature name="Description" type="org.navigatorgl.feature.legacy.StringFeature">
                    <valuelist primaryIndex="0" onlyShowPrimary="true">
                        <value>CRSP2 CRSP complex subunit 2 (Cofactor required for Sp1 transcriptional activation subunit 2) (Transcriptional coactivator CRSP150) (Vitamin D3 receptor-interacting protein complex 150 kDa component) (DRIP150) (Thyroid hormone receptor-associated protein complex 170 kDa component) (Trap170) (Activator-recruited cofactor 150 kDa component) (ARC150).</value>
                    </valuelist>
                </feature>
                <feature name="Label" type="org.navigatorgl.feature.legacy.StringFeature">
                    <valuelist primaryIndex="0" onlyShowPrimary="true">
                        <value>CRSP2</value>
                    </valuelist>
                </feature>
            </featureList>
        </node>
        <node id="Q05586">
            <nodeAppearance>
                <label value="GRIN1" labelSource="Label" show="false" alpha="0.0" position="E"/>
                <position xPos="112.6592" yPos="94.53822" zPos="57.84165" fixed="false"/>
                <advancedPosition xPos="0.0" yPos="0.0" zPos="0.0" xFixed="false" yFixed="false" zFixed="false"/>
                <color red="128" green="128" blue="128"/>
                <size width="8" height="8"/>
                <alpha value="0.06"/>
                <highlight highlighted="false" size="6">
                    <color red="255" green="0" blue="0"/>
                </highlight>
                <shape value="Ellipse"/>
            </nodeAppearance>
            <featureList>
                <feature name="GO Info" type="org.navigatorgl.feature.legacy.GOFeature">
                    <goCategory>A - Transport and Sensing</goCategory>
                    <goTermList type="go_cellular_component">
                        <goTerm id="GO:0017146">
                            <description>N-methyl-D-aspartate selective glutamate re</description>
                            <evidence>IDA</evidence>
                        </goTerm>
                        <goTerm id="GO:0030425">
                            <description>dendrite</description>
                            <evidence>IDA</evidence>
                        </goTerm>
                        <goTerm id="GO:0030426">
                            <description>growth cone</description>
                            <evidence>ISS</evidence>
                        </goTerm>
                    </goTermList>
                    <goTermList type="go_biological_process">
                        <goTerm id="GO:0048167">
                            <description>regulation of synaptic plasticity</description>
                            <evidence>NAS</evidence>
                        </goTerm>
                        <goTerm id="GO:0045471">
                            <description>response to ethanol</description>
                            <evidence>ISS</evidence>
                        </goTerm>
                        <goTerm id="GO:0006874">
                            <description>calcium ion homeostasis</description>
                            <evidence>NAS</evidence>
                        </goTerm>
                        <goTerm id="GO:0007611">
                            <description>learning and/or memory</description>
                            <evidence>NAS</evidence>
                        </goTerm>
                        <goTerm id="GO:0007268">
                            <description>synaptic transmission</description>
                            <evidence>NAS</evidence>
                        </goTerm>
                        <goTerm id="GO:0007215">
                            <description>glutamate signaling pathway</description>
                            <evidence>NAS</evidence>
                        </goTerm>
                        <goTerm id="GO:0006812">
                            <description>cation transport</description>
                            <evidence>NAS</evidence>
                        </goTerm>
                    </goTermList>
                    <goTermList type="go_molecular_function">
                        <goTerm id="GO:0005515">
                            <description>protein binding</description>
                            <evidence>IPI</evidence>
                        </goTerm>
                        <goTerm id="GO:0003774">
                            <description>motor activity</description>
                            <evidence>TAS</evidence>
                        </goTerm>
                        <goTerm id="GO:0004972">
                            <description>N-methyl-D-aspartate selective glutamate re</description>
                            <evidence>NAS</evidence>
                        </goTerm>
                        <goTerm id="GO:0016594">
                            <description>glycine binding</description>
                            <evidence>NAS</evidence>
                        </goTerm>
                        <goTerm id="GO:0016595">
                            <description>glutamate binding</description>
                            <evidence>NAS</evidence>
                        </goTerm>
                        <goTerm id="GO:0016933">
                            <description>glycine-gated ion channel activity</description>
                            <evidence>NAS</evidence>
                        </goTerm>
                    </goTermList>
                </feature>
                <feature name="APSP Hits" type="org.navigatorgl.feature.legacy.IntegerFeature">
                    <valuelist primaryIndex="0" mode="PRIMARY">
                        <value>803</value>
                    </valuelist>
                </feature>
                <feature name="Description" type="org.navigatorgl.feature.legacy.StringFeature">
                    <valuelist primaryIndex="0" onlyShowPrimary="true">
                        <value>GRIN1 Glutamate [NMDA] receptor subunit zeta 1 precursor (N-methyl-D- aspartate receptor subunit NR1).</value>
                    </valuelist>
                </feature>
                <feature name="Label" type="org.navigatorgl.feature.legacy.StringFeature">
                    <valuelist primaryIndex="0" onlyShowPrimary="true">
                        <value>GRIN1</value>
                    </valuelist>
                </feature>
            </featureList>
        </node>
        <node id="P35968">
            <nodeAppearance>
                <label value="KDR" labelSource="Label" show="false" alpha="0.0" position="E"/>
                <position xPos="-8.479349" yPos="47.8062" zPos="-71.68794" fixed="false"/>
                <advancedPosition xPos="0.0" yPos="0.0" zPos="0.0" xFixed="false" yFixed="false" zFixed="false"/>
                <color red="128" green="128" blue="128"/>
                <size width="8" height="8"/>
                <alpha value="0.06"/>
                <highlight highlighted="false" size="6">
                    <color red="255" green="0" blue="0"/>
                </highlight>
                <shape value="Ellipse"/>
            </nodeAppearance>
            <featureList>
                <feature name="GO Info" type="org.navigatorgl.feature.legacy.GOFeature">
                    <goCategory>N - Not Matched</goCategory>
                    <goTermList type="go_cellular_component">
                        <goTerm id="GO:0005887">
                            <description>integral to plasma membrane</description>
                            <evidence>TAS</evidence>
                        </goTerm>
                    </goTermList>
                    <goTermList type="go_biological_process">
                        <goTerm id="GO:0007169">
                            <description>transmembrane receptor protein tyrosine kin</description>
                            <evidence>TAS</evidence>
                        </goTerm>
                    </goTermList>
                    <goTermList type="go_molecular_function">
                        <goTerm id="GO:0005515">
                            <description>protein binding</description>
                            <evidence>IPI</evidence>
                        </goTerm>
                        <goTerm id="GO:0005021">
                            <description>vascular endothelial growth factor receptor</description>
                            <evidence>TAS</evidence>
                        </goTerm>
                    </goTermList>
                </feature>
                <feature name="APSP Hits" type="org.navigatorgl.feature.legacy.IntegerFeature">
                    <valuelist primaryIndex="0" mode="PRIMARY">
                        <value>1066</value>
                    </valuelist>
                </feature>
                <feature name="Description" type="org.navigatorgl.feature.legacy.StringFeature">
                    <valuelist primaryIndex="0" onlyShowPrimary="true">
                        <value>KDR Vascular endothelial growth factor receptor 2 precursor (EC 2.7.10.1) (VEGFR-2) (Kinase insert domain receptor) (Protein-tyrosine kinase receptor Flk-1) (CD309 antigen).</value>
                    </valuelist>
                </feature>
                <feature name="Label" type="org.navigatorgl.feature.legacy.StringFeature">
                    <valuelist primaryIndex="0" onlyShowPrimary="true">
                        <value>KDR</value>
                    </valuelist>
                </feature>
            </featureList>
        </node>
        <node id="Q99986">
            <nodeAppearance>
                <label value="VRK1" labelSource="Label" show="false" alpha="0.0" position="E"/>
                <position xPos="3.2151418" yPos="114.48214" zPos="-9.791192" fixed="false"/>
                <advancedPosition xPos="0.0" yPos="0.0" zPos="0.0" xFixed="false" yFixed="false" zFixed="false"/>
                <color red="128" green="128" blue="128"/>
                <size width="8" height="8"/>
                <alpha value="0.06"/>
                <highlight highlighted="false" size="6">
                    <color red="255" green="0" blue="0"/>
                </highlight>
                <shape value="Ellipse"/>
            </nodeAppearance>
            <featureList>
                <feature name="GO Info" type="org.navigatorgl.feature.legacy.GOFeature">
                    <goCategory>C - Cellular Fate and Organization</goCategory>
                    <goTermList type="go_cellular_component"/>
                    <goTermList type="go_biological_process">
                        <goTerm id="GO:0006468">
                            <description>protein amino acid phosphorylation</description>
                            <evidence>TAS</evidence>
                        </goTerm>
                    </goTermList>
                    <goTermList type="go_molecular_function">
                        <goTerm id="GO:0004674">
                            <description>protein serine/threonine kinase activity</description>
                            <evidence>TAS</evidence>
                        </goTerm>
                    </goTermList>
                </feature>
                <feature name="APSP Hits" type="org.navigatorgl.feature.legacy.IntegerFeature">
                    <valuelist primaryIndex="0" mode="PRIMARY">
                        <value>523</value>
                    </valuelist>
                </feature>
                <feature name="Description" type="org.navigatorgl.feature.legacy.StringFeature">
                    <valuelist primaryIndex="0" onlyShowPrimary="true">
                        <value>VRK1 Serine/threonine-protein kinase VRK1 (EC 2.7.11.1) (Vaccinia-related kinase 1).</value>
                    </valuelist>
                </feature>
                <feature name="Label" type="org.navigatorgl.feature.legacy.StringFeature">
                    <valuelist primaryIndex="0" onlyShowPrimary="true">
                        <value>VRK1</value>
                    </valuelist>
                </feature>
            </featureList>
        </node>
        <node id="P06730">
            <nodeAppearance>
                <label value="EIF4E" labelSource="Label" show="false" alpha="0.0" position="E"/>
                <position xPos="-112.23125" yPos="1.2011133" zPos="-8.454296" fixed="false"/>
                <advancedPosition xPos="0.0" yPos="0.0" zPos="0.0" xFixed="false" yFixed="false" zFixed="false"/>
                <color red="128" green="128" blue="128"/>
                <size width="8" height="8"/>
                <alpha value="0.06"/>
                <highlight highlighted="false" size="6">
                    <color red="255" green="0" blue="0"/>
                </highlight>
                <shape value="Ellipse"/>
            </nodeAppearance>
            <featureList>
                <feature name="GO Info" type="org.navigatorgl.feature.legacy.GOFeature">
                    <goCategory>P - Translation</goCategory>
                    <goTermList type="go_cellular_component">
                        <goTerm id="GO:0016281">
                            <description>eukaryotic translation initiation factor 4F</description>
                            <evidence>TAS</evidence>
                        </goTerm>
                    </goTermList>
                    <goTermList type="go_biological_process">
                        <goTerm id="GO:0045946">
                            <description>positive regulation of translation</description>
                            <evidence>ISS</evidence>
                        </goTerm>
                    </goTermList>
                    <goTermList type="go_molecular_function">
                        <goTerm id="GO:0005515">
                            <description>protein binding</description>
                            <evidence>IPI</evidence>
                        </goTerm>
                        <goTerm id="GO:0000339">
                            <description>RNA cap binding</description>
                            <evidence>TAS</evidence>
                        </goTerm>
                        <goTerm id="GO:0003743">
                            <description>translation initiation factor activity</description>
                            <evidence>ISS</evidence>
                        </goTerm>
                    </goTermList>
                </feature>
                <feature name="APSP Hits" type="org.navigatorgl.feature.legacy.IntegerFeature">
                    <valuelist primaryIndex="0" mode="PRIMARY">
                        <value>1018</value>
                    </valuelist>
                </feature>
                <feature name="Description" type="org.navigatorgl.feature.legacy.StringFeature">
                    <valuelist primaryIndex="0" onlyShowPrimary="true">
                        <value>EIF4E Eukaryotic translation initiation factor 4E (eIF4E) (eIF-4E) (mRNA cap-binding protein) (eIF-4F 25 kDa subunit).</value>
                    </valuelist>
                </feature>
                <feature name="Label" type="org.navigatorgl.feature.legacy.StringFeature">
                    <valuelist primaryIndex="0" onlyShowPrimary="true">
                        <value>EIF4E</value>
                    </valuelist>
                </feature>
            </featureList>
        </node>
        <node id="P23508">
            <nodeAppearance>
                <label value="MCC" labelSource="Label" show="false" alpha="0.0" position="E"/>
                <position xPos="-8.732048" yPos="52.30123" zPos="-8.051004" fixed="false"/>
                <advancedPosition xPos="0.0" yPos="0.0" zPos="0.0" xFixed="false" yFixed="false" zFixed="false"/>
                <color red="128" green="128" blue="128"/>
                <size width="8" height="8"/>
                <alpha value="0.06"/>
                <highlight highlighted="false" size="6">
                    <color red="255" green="0" blue="0"/>
                </highlight>
                <shape value="Ellipse"/>
            </nodeAppearance>
            <featureList>
                <feature name="GO Info" type="org.navigatorgl.feature.legacy.GOFeature">
                    <goCategory>C - Cellular Fate and Organization</goCategory>
                    <goTermList type="go_cellular_component"/>
                    <goTermList type="go_biological_process">
                        <goTerm id="GO:0007165">
                            <description>signal transduction</description>
                            <evidence>TAS</evidence>
                        </goTerm>
                    </goTermList>
                    <goTermList type="go_molecular_function">
                        <goTerm id="GO:0005515">
                            <description>protein binding</description>
                            <evidence>IPI</evidence>
                        </goTerm>
                        <goTerm id="GO:0004872">
                            <description>receptor activity</description>
                            <evidence>TAS</evidence>
                        </goTerm>
                    </goTermList>
                </feature>
                <feature name="APSP Hits" type="org.navigatorgl.feature.legacy.IntegerFeature">
                    <valuelist primaryIndex="0" mode="PRIMARY">
                        <value>921</value>
                    </valuelist>
                </feature>
                <feature name="Description" type="org.navigatorgl.feature.legacy.StringFeature">
                    <valuelist primaryIndex="0" onlyShowPrimary="true">
                        <value>MCC Colorectal mutant cancer protein (Protein MCC).</value>
                    </valuelist>
                </feature>
                <feature name="Label" type="org.navigatorgl.feature.legacy.StringFeature">
                    <valuelist primaryIndex="0" onlyShowPrimary="true">
                        <value>MCC</value>
                    </valuelist>
                </feature>
            </featureList>
        </node>
        <node id="Q99623">
            <nodeAppearance>
                <label value="PHB2" labelSource="Label" show="false" alpha="0.0" position="E"/>
                <position xPos="107.582344" yPos="64.114044" zPos="-35.00676" fixed="false"/>
                <advancedPosition xPos="0.0" yPos="0.0" zPos="0.0" xFixed="false" yFixed="false" zFixed="false"/>
                <color red="128" green="128" blue="128"/>
                <size width="8" height="8"/>
                <alpha value="0.06"/>
                <highlight highlighted="false" size="6">
                    <color red="255" green="0" blue="0"/>
                </highlight>
                <shape value="Ellipse"/>
            </nodeAppearance>
            <featureList>
                <feature name="GO Info" type="org.navigatorgl.feature.legacy.GOFeature">
                    <goCategory>T - Transcription</goCategory>
                    <goTermList type="go_cellular_component">
                        <goTerm id="GO:0005743">
                            <description>mitochondrial inner membrane</description>
                            <evidence>ISS</evidence>
                        </goTerm>
                        <goTerm id="GO:0005634">
                            <description>nucleus</description>
                            <evidence>ISS</evidence>
                        </goTerm>
                    </goTermList>
                    <goTermList type="go_biological_process">
                        <goTerm id="GO:0016481">
                            <description>negative regulation of transcription</description>
                            <evidence>NAS</evidence>
                        </goTerm>
                    </goTermList>
                    <goTermList type="go_molecular_function">
                        <goTerm id="GO:0005515">
                            <description>protein binding</description>
                            <evidence>IPI</evidence>
                        </goTerm>
                        <goTerm id="GO:0016566">
                            <description>specific transcriptional repressor activity</description>
                            <evidence>IDA</evidence>
                        </goTerm>
                        <goTerm id="GO:0030331">
                            <description>estrogen receptor binding</description>
                            <evidence>NAS</evidence>
                        </goTerm>
                    </goTermList>
                </feature>
                <feature name="APSP Hits" type="org.navigatorgl.feature.legacy.IntegerFeature">
                    <valuelist primaryIndex="0" mode="PRIMARY">
                        <value>1386</value>
                    </valuelist>
                </feature>
                <feature name="Description" type="org.navigatorgl.feature.legacy.StringFeature">
                    <valuelist primaryIndex="0" onlyShowPrimary="true">
                        <value>PHB2 Prohibitin-2 (B-cell receptor-associated protein BAP37) (Repressor of estrogen receptor activity) (D-prohibitin).</value>
                    </valuelist>
                </feature>
                <feature name="Label" type="org.navigatorgl.feature.legacy.StringFeature">
                    <valuelist primaryIndex="0" onlyShowPrimary="true">
                        <value>PHB2</value>
                    </valuelist>
                </feature>
            </featureList>
        </node>
        <node id="P53779">
            <nodeAppearance>
                <label value="MAPK10" labelSource="Label" show="false" alpha="0.0" position="E"/>
                <position xPos="60.65259" yPos="45.609745" zPos="10.525686" fixed="false"/>
                <advancedPosition xPos="0.0" yPos="0.0" zPos="0.0" xFixed="false" yFixed="false" zFixed="false"/>
                <color red="128" green="128" blue="128"/>
                <size width="8" height="8"/>
                <alpha value="0.06"/>
                <highlight highlighted="false" size="6">
                    <color red="255" green="0" blue="0"/>
                </highlight>
                <shape value="Ellipse"/>
            </nodeAppearance>
            <featureList>
                <feature name="GO Info" type="org.navigatorgl.feature.legacy.GOFeature">
                    <goCategory>C - Cellular Fate and Organization</goCategory>
                    <goTermList type="go_cellular_component"/>
                    <goTermList type="go_biological_process">
                        <goTerm id="GO:0007165">
                            <description>signal transduction</description>
                            <evidence>TAS</evidence>
                        </goTerm>
                        <goTerm id="GO:0007254">
                            <description>JNK cascade</description>
                            <evidence>ISS</evidence>
                        </goTerm>
                    </goTermList>
                    <goTermList type="go_molecular_function">
                        <goTerm id="GO:0004705">
                            <description>JUN kinase activity</description>
                            <evidence>ISS</evidence>
                        </goTerm>
                        <goTerm id="GO:0004708">
                            <description>MAP kinase kinase activity</description>
                            <evidence>TAS</evidence>
                        </goTerm>
                    </goTermList>
                </feature>
                <feature name="APSP Hits" type="org.navigatorgl.feature.legacy.IntegerFeature">
                    <valuelist primaryIndex="0" mode="PRIMARY">
                        <value>1039</value>
                    </valuelist>
                </feature>
                <feature name="Description" type="org.navigatorgl.feature.legacy.StringFeature">
                    <valuelist primaryIndex="0" onlyShowPrimary="true">
                        <value>MAPK10 Mitogen-activated protein kinase 10 (EC 2.7.11.24) (Stress-activated protein kinase JNK3) (c-Jun N-terminal kinase 3) (MAP kinase p49 3F12).</value>
                    </valuelist>
                </feature>
                <feature name="Label" type="org.navigatorgl.feature.legacy.StringFeature">
                    <valuelist primaryIndex="0" onlyShowPrimary="true">
                        <value>MAPK10</value>
                    </valuelist>
                </feature>
            </featureList>
        </node>
        <node id="Q86VW2">
            <nodeAppearance>
                <label value="GEFT" labelSource="Label" show="false" alpha="0.0" position="E"/>
                <position xPos="214.27823" yPos="82.87162" zPos="30.715782" fixed="false"/>
                <advancedPosition xPos="0.0" yPos="0.0" zPos="0.0" xFixed="false" yFixed="false" zFixed="false"/>
                <color red="128" green="128" blue="128"/>
                <size width="8" height="8"/>
                <alpha value="0.06"/>
                <highlight highlighted="false" size="6">
                    <color red="255" green="0" blue="0"/>
                </highlight>
                <shape value="Ellipse"/>
            </nodeAppearance>
            <featureList>
                <feature name="GO Info" type="org.navigatorgl.feature.legacy.GOFeature">
                    <goCategory>C - Cellular Fate and Organization</goCategory>
                    <goTermList type="go_cellular_component">
                        <goTerm id="GO:0005622">
                            <description>intracellular</description>
                            <evidence>IEA</evidence>
                        </goTerm>
                    </goTermList>
                    <goTermList type="go_biological_process">
                        <goTerm id="GO:0035023">
                            <description>regulation of Rho protein signal transduction</description>
                            <evidence>IEA</evidence>
                        </goTerm>
                    </goTermList>
                    <goTermList type="go_molecular_function">
                        <goTerm id="GO:0005085">
                            <description>guanyl-nucleotide exchange factor activity</description>
                            <evidence>IEA</evidence>
                        </goTerm>
                        <goTerm id="GO:0005089">
                            <description>Rho guanyl-nucleotide exchange factor activity</description>
                            <evidence>IEA</evidence>
                        </goTerm>
                    </goTermList>
                </feature>
                <feature name="APSP Hits" type="org.navigatorgl.feature.legacy.IntegerFeature">
                    <valuelist primaryIndex="0" mode="PRIMARY">
                        <value>522</value>
                    </valuelist>
                </feature>
                <feature name="Description" type="org.navigatorgl.feature.legacy.StringFeature">
                    <valuelist primaryIndex="0" onlyShowPrimary="true">
                        <value>GEFT RAC/CDC42 exchange factor (RAC/CDC42/Rho exchange factor GEFT).</value>
                    </valuelist>
                </feature>
                <feature name="Label" type="org.navigatorgl.feature.legacy.StringFeature">
                    <valuelist primaryIndex="0" onlyShowPrimary="true">
                        <value>GEFT</value>
                    </valuelist>
                </feature>
            </featureList>
        </node>
        <node id="P52739">
            <nodeAppearance>
                <label value="ZNF131" labelSource="Label" show="false" alpha="0.0" position="E"/>
                <position xPos="95.1586" yPos="140.39053" zPos="241.21648" fixed="false"/>
                <advancedPosition xPos="0.0" yPos="0.0" zPos="0.0" xFixed="false" yFixed="false" zFixed="false"/>
                <color red="128" green="128" blue="128"/>
                <size width="8" height="8"/>
                <alpha value="0.06"/>
                <highlight highlighted="false" size="6">
                    <color red="255" green="0" blue="0"/>
                </highlight>
                <shape value="Ellipse"/>
            </nodeAppearance>
            <featureList>
                <feature name="GO Info" type="org.navigatorgl.feature.legacy.GOFeature">
                    <goCategory>T - Transcription</goCategory>
                    <goTermList type="go_cellular_component">
                        <goTerm id="GO:0005634">
                            <description>nucleus</description>
                            <evidence>NAS</evidence>
                        </goTerm>
                    </goTermList>
                    <goTermList type="go_biological_process">
                        <goTerm id="GO:0006355">
                            <description>regulation of transcription, DNA-dependent</description>
                            <evidence>NAS</evidence>
                        </goTerm>
                    </goTermList>
                    <goTermList type="go_molecular_function">
                        <goTerm id="GO:0003700">
                            <description>transcription factor activity</description>
                            <evidence>NAS</evidence>
                        </goTerm>
                    </goTermList>
                </feature>
                <feature name="APSP Hits" type="org.navigatorgl.feature.legacy.IntegerFeature">
                    <valuelist primaryIndex="0" mode="PRIMARY">
                        <value>522</value>
                    </valuelist>
                </feature>
                <feature name="Description" type="org.navigatorgl.feature.legacy.StringFeature">
                    <valuelist primaryIndex="0" onlyShowPrimary="true">
                        <value>ZNF131 Zinc finger protein 131.</value>
                    </valuelist>
                </feature>
                <feature name="Label" type="org.navigatorgl.feature.legacy.StringFeature">
                    <valuelist primaryIndex="0" onlyShowPrimary="true">
                        <value>ZNF131</value>
                    </valuelist>
                </feature>
            </featureList>
        </node>
        <node id="P35568">
            <nodeAppearance>
                <label value="IRS1" labelSource="Label" show="false" alpha="0.0" position="E"/>
                <position xPos="50.48098" yPos="26.268772" zPos="-1.073663" fixed="false"/>
                <advancedPosition xPos="0.0" yPos="0.0" zPos="0.0" xFixed="false" yFixed="false" zFixed="false"/>
                <color red="128" green="128" blue="128"/>
                <size width="8" height="8"/>
                <alpha value="0.06"/>
                <highlight highlighted="false" size="6">
                    <color red="255" green="0" blue="0"/>
                </highlight>
                <shape value="Ellipse"/>
            </nodeAppearance>
            <featureList>
                <feature name="GO Info" type="org.navigatorgl.feature.legacy.GOFeature">
                    <goCategory>C - Cellular Fate and Organization</goCategory>
                    <goTermList type="go_cellular_component">
                        <goTerm id="GO:0005792">
                            <description>microsome</description>
                            <evidence>ISS</evidence>
                        </goTerm>
                        <goTerm id="GO:0005737">
                            <description>cytoplasm</description>
                            <evidence>ISS</evidence>
                        </goTerm>
                        <goTerm id="GO:0005634">
                            <description>nucleus</description>
                            <evidence>ISS</evidence>
                        </goTerm>
                    </goTermList>
                    <goTermList type="go_biological_process">
                        <goTerm id="GO:0008286">
                            <description>insulin receptor signaling pathway</description>
                            <evidence>IPI</evidence>
                        </goTerm>
                        <goTerm id="GO:0007165">
                            <description>signal transduction</description>
                            <evidence>TAS</evidence>
                        </goTerm>
                        <goTerm id="GO:0048009">
                            <description>insulin-like growth factor receptor signali</description>
                            <evidence>IPI</evidence>
                        </goTerm>
                    </goTermList>
                    <goTermList type="go_molecular_function">
                        <goTerm id="GO:0005515">
                            <description>protein binding</description>
                            <evidence>IPI</evidence>
                        </goTerm>
                        <goTerm id="GO:0005159">
                            <description>insulin-like growth factor receptor binding</description>
                            <evidence>IPI</evidence>
                        </goTerm>
                        <goTerm id="GO:0005158">
                            <description>insulin receptor binding</description>
                            <evidence>IPI</evidence>
                        </goTerm>
                        <goTerm id="GO:0004871">
                            <description>signal transducer activity</description>
                            <evidence>TAS</evidence>
                        </goTerm>
                        <goTerm id="GO:0042169">
                            <description>SH2 domain binding</description>
                            <evidence>ISS</evidence>
                        </goTerm>
                        <goTerm id="GO:0005069">
                            <description>transmembrane receptor protein tyrosine kin</description>
                            <evidence>TAS</evidence>
                        </goTerm>
                        <goTerm id="GO:0043548">
                            <description>phosphoinositide 3-kinase binding</description>
                            <evidence>IPI</evidence>
                        </goTerm>
                    </goTermList>
                </feature>
                <feature name="APSP Hits" type="org.navigatorgl.feature.legacy.IntegerFeature">
                    <valuelist primaryIndex="0" mode="PRIMARY">
                        <value>725</value>
                    </valuelist>
                </feature>
                <feature name="Description" type="org.navigatorgl.feature.legacy.StringFeature">
                    <valuelist primaryIndex="0" onlyShowPrimary="true">
                        <value>IRS1 Insulin receptor substrate 1 (IRS-1).</value>
                    </valuelist>
                </feature>
                <feature name="Label" type="org.navigatorgl.feature.legacy.StringFeature">
                    <valuelist primaryIndex="0" onlyShowPrimary="true">
                        <value>IRS1</value>
                    </valuelist>
                </feature>
            </featureList>
        </node>
        <node id="Q14526">
            <nodeAppearance>
                <label value="HIC1" labelSource="Label" show="false" alpha="0.0" position="E"/>
                <position xPos="113.85501" yPos="133.22092" zPos="173.10239" fixed="false"/>
                <advancedPosition xPos="0.0" yPos="0.0" zPos="0.0" xFixed="false" yFixed="false" zFixed="false"/>
                <color red="128" green="128" blue="128"/>
                <size width="8" height="8"/>
                <alpha value="0.06"/>
                <highlight highlighted="false" size="6">
                    <color red="255" green="0" blue="0"/>
                </highlight>
                <shape value="Ellipse"/>
            </nodeAppearance>
            <featureList>
                <feature name="GO Info" type="org.navigatorgl.feature.legacy.GOFeature">
                    <goCategory>T - Transcription</goCategory>
                    <goTermList type="go_cellular_component">
                        <goTerm id="GO:0005634">
                            <description>nucleus</description>
                            <evidence>NAS</evidence>
                        </goTerm>
                    </goTermList>
                    <goTermList type="go_biological_process">
                        <goTerm id="GO:0006355">
                            <description>regulation of transcription, DNA-dependent</description>
                            <evidence>TAS</evidence>
                        </goTerm>
                        <goTerm id="GO:0007275">
                            <description>development</description>
                            <evidence>NAS</evidence>
                        </goTerm>
                    </goTermList>
                    <goTermList type="go_molecular_function">
                        <goTerm id="GO:0003700">
                            <description>transcription factor activity</description>
                            <evidence>TAS</evidence>
                        </goTerm>
                    </goTermList>
                </feature>
                <feature name="APSP Hits" type="org.navigatorgl.feature.legacy.IntegerFeature">
                    <valuelist primaryIndex="0" mode="PRIMARY">
                        <value>523</value>
                    </valuelist>
                </feature>
                <feature name="Description" type="org.navigatorgl.feature.legacy.StringFeature">
                    <valuelist primaryIndex="0" onlyShowPrimary="true">
                        <value>HIC1 Hypermethylated in cancer 1 protein (Hic-1) (Zinc finger and BTB domain-containing protein 29).</value>
                    </valuelist>
                </feature>
                <feature name="Label" type="org.navigatorgl.feature.legacy.StringFeature">
                    <valuelist primaryIndex="0" onlyShowPrimary="true">
                        <value>HIC1</value>
                    </valuelist>
                </feature>
            </featureList>
        </node>
        <node id="P23467">
            <nodeAppearance>
                <label value="PTPRB" labelSource="Label" show="false" alpha="0.0" position="E"/>
                <position xPos="129.8197" yPos="110.344376" zPos="-42.624302" fixed="false"/>
                <advancedPosition xPos="0.0" yPos="0.0" zPos="0.0" xFixed="false" yFixed="false" zFixed="false"/>
                <color red="128" green="128" blue="128"/>
                <size width="8" height="8"/>
                <alpha value="0.06"/>
                <highlight highlighted="false" size="6">
                    <color red="255" green="0" blue="0"/>
                </highlight>
                <shape value="Ellipse"/>
            </nodeAppearance>
            <featureList>
                <feature name="GO Info" type="org.navigatorgl.feature.legacy.GOFeature">
                    <goCategory>M - Other Metabolism</goCategory>
                    <goTermList type="go_cellular_component">
                        <goTerm id="GO:0005887">
                            <description>integral to plasma membrane</description>
                            <evidence>TAS</evidence>
                        </goTerm>
                    </goTermList>
                    <goTermList type="go_biological_process">
                        <goTerm id="GO:0006470">
                            <description>protein amino acid dephosphorylation</description>
                            <evidence>TAS</evidence>
                        </goTerm>
                        <goTerm id="GO:0006796">
                            <description>phosphate metabolism</description>
                            <evidence>TAS</evidence>
                        </goTerm>
                    </goTermList>
                    <goTermList type="go_molecular_function">
                        <goTerm id="GO:0005001">
                            <description>transmembrane receptor protein tyrosine pho</description>
                            <evidence>TAS</evidence>
                        </goTerm>
                    </goTermList>
                </feature>
                <feature name="APSP Hits" type="org.navigatorgl.feature.legacy.IntegerFeature">
                    <valuelist primaryIndex="0" mode="PRIMARY">
                        <value>534</value>
                    </valuelist>
                </feature>
                <feature name="Description" type="org.navigatorgl.feature.legacy.StringFeature">
                    <valuelist primaryIndex="0" onlyShowPrimary="true">
                        <value>PTPRB Receptor-type tyrosine-protein phosphatase beta precursor (EC 3.1.3.48) (Protein-tyrosine phosphatase beta) (R-PTP-beta).</value>
                    </valuelist>
                </feature>
                <feature name="Label" type="org.navigatorgl.feature.legacy.StringFeature">
                    <valuelist primaryIndex="0" onlyShowPrimary="true">
                        <value>PTPRB</value>
                    </valuelist>
                </feature>
            </featureList>
        </node>
        <node id="P18031">
            <nodeAppearance>
                <label value="PTPN1" labelSource="Label" show="false" alpha="0.0" position="E"/>
                <position xPos="140.58315" yPos="105.63858" zPos="-71.063576" fixed="false"/>
                <advancedPosition xPos="0.0" yPos="0.0" zPos="0.0" xFixed="false" yFixed="false" zFixed="false"/>
                <color red="128" green="128" blue="128"/>
                <size width="8" height="8"/>
                <alpha value="0.06"/>
                <highlight highlighted="false" size="6">
                    <color red="255" green="0" blue="0"/>
                </highlight>
                <shape value="Ellipse"/>
            </nodeAppearance>
            <featureList>
                <feature name="GO Info" type="org.navigatorgl.feature.legacy.GOFeature">
                    <goCategory>C - Cellular Fate and Organization</goCategory>
                    <goTermList type="go_cellular_component"/>
                    <goTermList type="go_biological_process">
                        <goTerm id="GO:0007165">
                            <description>signal transduction</description>
                            <evidence>TAS</evidence>
                        </goTerm>
                    </goTermList>
                    <goTermList type="go_molecular_function">
                        <goTerm id="GO:0005515">
                            <description>protein binding</description>
                            <evidence>IPI</evidence>
                        </goTerm>
                        <goTerm id="GO:0004725">
                            <description>protein tyrosine phosphatase activity</description>
                            <evidence>TAS</evidence>
                        </goTerm>
                    </goTermList>
                </feature>
                <feature name="APSP Hits" type="org.navigatorgl.feature.legacy.IntegerFeature">
                    <valuelist primaryIndex="0" mode="PRIMARY">
                        <value>668</value>
                    </valuelist>
                </feature>
                <feature name="Description" type="org.navigatorgl.feature.legacy.StringFeature">
                    <valuelist primaryIndex="0" onlyShowPrimary="true">
                        <value>PTPN1 Tyrosine-protein phosphatase non-receptor type 1 (EC 3.1.3.48) (Protein-tyrosine phosphatase 1B) (PTP-1B).</value>
                    </valuelist>
                </feature>
                <feature name="Label" type="org.navigatorgl.feature.legacy.StringFeature">
                    <valuelist primaryIndex="0" onlyShowPrimary="true">
                        <value>PTPN1</value>
                    </valuelist>
                </feature>
            </featureList>
        </node>
        <node id="Q6PHR5">
            <nodeAppearance>
                <label value="FLJ21908" labelSource="Label" show="false" alpha="0.0" position="E"/>
                <position xPos="16.204199" yPos="-47.684105" zPos="-22.431751" fixed="false"/>
                <advancedPosition xPos="0.0" yPos="0.0" zPos="0.0" xFixed="false" yFixed="false" zFixed="false"/>
                <color red="128" green="128" blue="128"/>
                <size width="8" height="8"/>
                <alpha value="0.06"/>
                <highlight highlighted="false" size="6">
                    <color red="255" green="0" blue="0"/>
                </highlight>
                <shape value="Ellipse"/>
            </nodeAppearance>
            <featureList>
                <feature name="GO Info" type="org.navigatorgl.feature.legacy.GOFeature">
                    <goCategory/>
                    <goTermList type="go_cellular_component"/>
                    <goTermList type="go_biological_process"/>
                    <goTermList type="go_molecular_function"/>
                </feature>
                <feature name="APSP Hits" type="org.navigatorgl.feature.legacy.IntegerFeature">
                    <valuelist primaryIndex="0" mode="PRIMARY">
                        <value>552</value>
                    </valuelist>
                </feature>
                <feature name="Description" type="org.navigatorgl.feature.legacy.StringFeature">
                    <valuelist primaryIndex="0" onlyShowPrimary="true">
                        <value>FLJ21908 protein.</value>
                    </valuelist>
                </feature>
                <feature name="Label" type="org.navigatorgl.feature.legacy.StringFeature">
                    <valuelist primaryIndex="0" onlyShowPrimary="true">
                        <value>FLJ21908</value>
                    </valuelist>
                </feature>
            </featureList>
        </node>
        <node id="P11362">
            <nodeAppearance>
                <label value="FGFR1" labelSource="Label" show="false" alpha="0.0" position="E"/>
                <position xPos="204.95737" yPos="19.18141" zPos="157.67201" fixed="false"/>
                <advancedPosition xPos="0.0" yPos="0.0" zPos="0.0" xFixed="false" yFixed="false" zFixed="false"/>
                <color red="128" green="128" blue="128"/>
                <size width="8" height="8"/>
                <alpha value="0.06"/>
                <highlight highlighted="false" size="6">
                    <color red="255" green="0" blue="0"/>
                </highlight>
                <shape value="Ellipse"/>
            </nodeAppearance>
            <featureList>
                <feature name="GO Info" type="org.navigatorgl.feature.legacy.GOFeature">
                    <goCategory>C - Cellular Fate and Organization</goCategory>
                    <goTermList type="go_cellular_component">
                        <goTerm id="GO:0005887">
                            <description>integral to plasma membrane</description>
                            <evidence>TAS</evidence>
                        </goTerm>
                        <goTerm id="GO:0005624">
                            <description>membrane fraction</description>
                            <evidence>NAS</evidence>
                        </goTerm>
                    </goTermList>
                    <goTermList type="go_biological_process">
                        <goTerm id="GO:0001501">
                            <description>skeletal development</description>
                            <evidence>TAS</evidence>
                        </goTerm>
                        <goTerm id="GO:0008543">
                            <description>fibroblast growth factor receptor signaling</description>
                            <evidence>NAS</evidence>
                        </goTerm>
                        <goTerm id="GO:0000165">
                            <description>MAPKKK cascade</description>
                            <evidence>TAS</evidence>
                        </goTerm>
                        <goTerm id="GO:0016049">
                            <description>cell growth</description>
                            <evidence>NAS</evidence>
                        </goTerm>
                        <goTerm id="GO:0006468">
                            <description>protein amino acid phosphorylation</description>
                            <evidence>NAS</evidence>
                        </goTerm>
                    </goTermList>
                    <goTermList type="go_molecular_function">
                        <goTerm id="GO:0005515">
                            <description>protein binding</description>
                            <evidence>IPI</evidence>
                        </goTerm>
                        <goTerm id="GO:0005007">
                            <description>fibroblast growth factor receptor activity</description>
                            <evidence>TAS</evidence>
                        </goTerm>
                        <goTerm id="GO:0004713">
                            <description>protein-tyrosine kinase activity</description>
                            <evidence>NAS</evidence>
                        </goTerm>
                        <goTerm id="GO:0005524">
                            <description>ATP binding</description>
                            <evidence>NAS</evidence>
                        </goTerm>
                        <goTerm id="GO:0008201">
                            <description>heparin binding</description>
                            <evidence>NAS</evidence>
                        </goTerm>
                    </goTermList>
                </feature>
                <feature name="APSP Hits" type="org.navigatorgl.feature.legacy.IntegerFeature">
                    <valuelist primaryIndex="0" mode="PRIMARY">
                        <value>522</value>
                    </valuelist>
                </feature>
                <feature name="Description" type="org.navigatorgl.feature.legacy.StringFeature">
                    <valuelist primaryIndex="0" onlyShowPrimary="true">
                        <value>FGFR1 Basic fibroblast growth factor receptor 1 precursor (EC 2.7.10.1) (FGFR-1) (bFGF-R) (Fms-like tyrosine kinase 2) (c-fgr) (CD331 antigen).</value>
                    </valuelist>
                </feature>
                <feature name="Label" type="org.navigatorgl.feature.legacy.StringFeature">
                    <valuelist primaryIndex="0" onlyShowPrimary="true">
                        <value>FGFR1</value>
                    </valuelist>
                </feature>
            </featureList>
        </node>
        <node id="P62714">
            <nodeAppearance>
                <label value="PPP2CB" labelSource="Label" show="false" alpha="0.0" position="E"/>
                <position xPos="20.63324" yPos="55.95277" zPos="-64.10365" fixed="false"/>
                <advancedPosition xPos="0.0" yPos="0.0" zPos="0.0" xFixed="false" yFixed="false" zFixed="false"/>
                <color red="128" green="128" blue="128"/>
                <size width="8" height="8"/>
                <alpha value="0.06"/>
                <highlight highlighted="false" size="6">
                    <color red="255" green="0" blue="0"/>
                </highlight>
                <shape value="Ellipse"/>
            </nodeAppearance>
            <featureList>
                <feature name="GO Info" type="org.navigatorgl.feature.legacy.GOFeature">
                    <goCategory>C - Cellular Fate and Organization</goCategory>
                    <goTermList type="go_cellular_component">
                        <goTerm id="GO:0000159">
                            <description>protein phosphatase type 2A complex</description>
                            <evidence>TAS</evidence>
                        </goTerm>
                    </goTermList>
                    <goTermList type="go_biological_process">
                        <goTerm id="GO:0006470">
                            <description>protein amino acid dephosphorylation</description>
                            <evidence>TAS</evidence>
                        </goTerm>
                    </goTermList>
                    <goTermList type="go_molecular_function"/>
                </feature>
                <feature name="APSP Hits" type="org.navigatorgl.feature.legacy.IntegerFeature">
                    <valuelist primaryIndex="0" mode="PRIMARY">
                        <value>1379</value>
                    </valuelist>
                </feature>
                <feature name="Description" type="org.navigatorgl.feature.legacy.StringFeature">
                    <valuelist primaryIndex="0" onlyShowPrimary="true">
                        <value>PPP2CB Serine/threonine-protein phosphatase 2A catalytic subunit beta isoform (EC 3.1.3.16) (PP2A-beta).</value>
                    </valuelist>
                </feature>
                <feature name="Label" type="org.navigatorgl.feature.legacy.StringFeature">
                    <valuelist primaryIndex="0" onlyShowPrimary="true">
                        <value>PPP2CB</value>
                    </valuelist>
                </feature>
            </featureList>
        </node>
        <node id="O75925">
            <nodeAppearance>
                <label value="PIAS1" labelSource="Label" show="true" alpha="0.0" position="E"/>
                <position xPos="394.3199" yPos="187.00688" zPos="0.0" fixed="true"/>
                <advancedPosition xPos="0.0" yPos="0.0" zPos="0.0" xFixed="false" yFixed="false" zFixed="false"/>
                <color red="128" green="128" blue="128"/>
                <size width="8" height="8"/>
                <alpha value="1.0"/>
                <highlight highlighted="true" size="6">
                    <color red="0" green="204" blue="51"/>
                </highlight>
                <shape value="Ellipse"/>
            </nodeAppearance>
            <featureList>
                <feature name="GO Info" type="org.navigatorgl.feature.legacy.GOFeature">
                    <goCategory>C - Cellular Fate and Organization</goCategory>
                    <goTermList type="go_cellular_component">
                        <goTerm id="GO:0005634">
                            <description>nucleus</description>
                            <evidence>TAS</evidence>
                        </goTerm>
                    </goTermList>
                    <goTermList type="go_biological_process">
                        <goTerm id="GO:0007165">
                            <description>signal transduction</description>
                            <evidence>NAS</evidence>
                        </goTerm>
                        <goTerm id="GO:0045893">
                            <description>positive regulation of transcription, DNA-d</description>
                            <evidence>NAS</evidence>
                        </goTerm>
                        <goTerm id="GO:0007259">
                            <description>JAK-STAT cascade</description>
                            <evidence>TAS</evidence>
                        </goTerm>
                        <goTerm id="GO:0030521">
                            <description>androgen receptor signaling pathway</description>
                            <evidence>NAS</evidence>
                        </goTerm>
                    </goTermList>
                    <goTermList type="go_molecular_function">
                        <goTerm id="GO:0005515">
                            <description>protein binding</description>
                            <evidence>IPI</evidence>
                        </goTerm>
                        <goTerm id="GO:0003714">
                            <description>transcription corepressor activity</description>
                            <evidence>TAS</evidence>
                        </goTerm>
                        <goTerm id="GO:0003713">
                            <description>transcription coactivator activity</description>
                            <evidence>NAS</evidence>
                        </goTerm>
                        <goTerm id="GO:0050681">
                            <description>androgen receptor binding</description>
                            <evidence>NAS</evidence>
                        </goTerm>
                    </goTermList>
                </feature>
                <feature name="APSP Hits" type="org.navigatorgl.feature.legacy.IntegerFeature">
                    <valuelist primaryIndex="0" mode="PRIMARY">
                        <value>597</value>
                    </valuelist>
                </feature>
                <feature name="Description" type="org.navigatorgl.feature.legacy.StringFeature">
                    <valuelist primaryIndex="0" onlyShowPrimary="true">
                        <value>PIAS1 E3 SUMO-protein ligase PIAS1 (Protein inhibitor of activated STAT protein 1) (Gu-binding protein) (GBP) (RNA helicase II-binding protein) (DEAD/H box-binding protein 1).</value>
                    </valuelist>
                </feature>
                <feature name="Label" type="org.navigatorgl.feature.legacy.StringFeature">
                    <valuelist primaryIndex="0" onlyShowPrimary="true">
                        <value>PIAS1</value>
                    </valuelist>
                </feature>
            </featureList>
        </node>
        <node id="P49810">
            <nodeAppearance>
                <label value="PSEN2" labelSource="Label" show="false" alpha="0.0" position="E"/>
                <position xPos="10.803161" yPos="76.25312" zPos="58.520237" fixed="false"/>
                <advancedPosition xPos="0.0" yPos="0.0" zPos="0.0" xFixed="false" yFixed="false" zFixed="false"/>
                <color red="128" green="128" blue="128"/>
                <size width="8" height="8"/>
                <alpha value="0.06"/>
                <highlight highlighted="false" size="6">
                    <color red="255" green="0" blue="0"/>
                </highlight>
                <shape value="Ellipse"/>
            </nodeAppearance>
            <featureList>
                <feature name="GO Info" type="org.navigatorgl.feature.legacy.GOFeature">
                    <goCategory>D - Genome Maintenance</goCategory>
                    <goTermList type="go_cellular_component">
                        <goTerm id="GO:0005794">
                            <description>Golgi apparatus</description>
                            <evidence>IDA</evidence>
                        </goTerm>
                        <goTerm id="GO:0005783">
                            <description>endoplasmic reticulum</description>
                            <evidence>IDA</evidence>
                        </goTerm>
                        <goTerm id="GO:0005887">
                            <description>integral to plasma membrane</description>
                            <evidence>IDA</evidence>
                        </goTerm>
                        <goTerm id="GO:0000776">
                            <description>kinetochore</description>
                            <evidence>TAS</evidence>
                        </goTerm>
                        <goTerm id="GO:0005639">
                            <description>integral to nuclear inner membrane</description>
                            <evidence>TAS</evidence>
                        </goTerm>
                    </goTermList>
                    <goTermList type="go_biological_process">
                        <goTerm id="GO:0042987">
                            <description>amyloid precursor protein catabolism</description>
                            <evidence>TAS</evidence>
                        </goTerm>
                        <goTerm id="GO:0007059">
                            <description>chromosome segregation</description>
                            <evidence>TAS</evidence>
                        </goTerm>
                        <goTerm id="GO:0007220">
                            <description>Notch receptor processing</description>
                            <evidence>TAS</evidence>
                        </goTerm>
                        <goTerm id="GO:0016485">
                            <description>protein processing</description>
                            <evidence>IDA</evidence>
                        </goTerm>
                        <goTerm id="GO:0008632">
                            <description>apoptotic program</description>
                            <evidence>TAS</evidence>
                        </goTerm>
                        <goTerm id="GO:0006509">
                            <description>membrane protein ectodomain proteolysis</description>
                            <evidence>IDA</evidence>
                        </goTerm>
                        <goTerm id="GO:0043085">
                            <description>positive regulation of enzyme activity</description>
                            <evidence>IDA</evidence>
                        </goTerm>
                        <goTerm id="GO:0007001">
                            <description>chromosome organization and biogenesis (sen</description>
                            <evidence>TAS</evidence>
                        </goTerm>
                    </goTermList>
                    <goTermList type="go_molecular_function">
                        <goTerm id="GO:0005515">
                            <description>protein binding</description>
                            <evidence>IPI</evidence>
                        </goTerm>
                    </goTermList>
                </feature>
                <feature name="APSP Hits" type="org.navigatorgl.feature.legacy.IntegerFeature">
                    <valuelist primaryIndex="0" mode="PRIMARY">
                        <value>522</value>
                    </valuelist>
                </feature>
                <feature name="Description" type="org.navigatorgl.feature.legacy.StringFeature">
                    <valuelist primaryIndex="0" onlyShowPrimary="true">
                        <value>PSEN2 Presenilin-2 (EC 3.4.23.-) (PS-2) (STM-2) (E5-1) (AD3LP) (AD5) [Contains: Presenilin-2 NTF subunit; Presenilin-2 CTF subunit].</value>
                    </valuelist>
                </feature>
[truncated: 6,388,934 more chars]
